# Supplementary material for: Virulence Gene Profiles of Extended-Spectrum β-Lactamase (ESBL)-Producing Escherichia coli Isolated from Turkeys in Hungary: A Whole-Genome Sequencing Study
Source: Vet Sci. 2025 Nov 29;12(12):1141. doi: 10.3390/vetsci12121141 (PMC12737783; doi:10.3390/vetsci12121141)
Supplement: Supplementary file 1 [file vetsci-12-01141-s001.zip]

Archive with 1 entries (1 files):
- vetsci-3990371-supplementary.xlsx
