# Supplementary material for: Virulence Gene Profiles of Extended-Spectrum β-Lactamase (ESBL)-Producing Escherichia coli Isolated from Turkeys in Hungary: A Whole-Genome Sequencing Study
Source: Vet Sci. 2025 Nov 29;12(12):1141. doi: 10.3390/vetsci12121141 (PMC12737783; doi:10.3390/vetsci12121141)
Supplement: Supplementary file 1 [file vetsci-12-01141-s001.zip › vetsci-3990371-supplementary.xlsx]

## Sheet: Virulence genes
#FILE	SEQUENCE	START	END	STRAND	GENE	COVERAGE	COVERAGE_MAP	GAPS	%COVERAGE	%IDENTITY	DATABASE	ACCESSION	PRODUCT
1008_spades_megahit.gam.fasta	PairedContig_1064	1	1586	-	gspD	184-1754/1836	.=======/======	15/1	85.57	94.26	vfdb	YP_404600	(gspD) general secretion pathway protein D [T2SS (VF0333)] [Shigella dysenteriae Sd197]
1008_spades_megahit.gam.fasta	PairedContig_1098	2833	3885	-	ompA	1-1041/1041	========/======	12/1	100.00	95.82	vfdb	AAF37887	(ompA) outer membrane protein A [OmpA (VF0236)] [Escherichia coli O18:K1:H7 str. RS218]
1008_spades_megahit.gam.fasta	PairedContig_11	1	908	+	chuS	122-1029/1029	.==============	0/0	88.24	99.12	vfdb	NP_756169	(chuS) heme oxygenase ChuS [Chu (VF0227)] [Escherichia coli CFT073]
1008_spades_megahit.gam.fasta	PairedContig_15	196	2142	-	chuA	1-1947/1947	===============	0/0	100.00	99.44	vfdb	NP_756170	(chuA) Outer membrane heme/hemoglobin receptor ChuA [Chu (VF0227)] [Escherichia coli CFT073]
1008_spades_megahit.gam.fasta	PairedContig_15	2784	3776	+	chuT	1-993/993	===============	0/0	100.00	99.50	vfdb	NP_756175	(chuT) periplasmic heme-binding protein ChuT [Chu (VF0227)] [Escherichia coli CFT073]
1008_spades_megahit.gam.fasta	PairedContig_1653	300	1621	-	iucD	1-1323/1338	========/======	1/1	98.80	96.30	vfdb	NP_755499	(iucD) L-lysine 6-monooxygenase IucD [Aerobactin (VF0229)] [Escherichia coli CFT073]
1008_spades_megahit.gam.fasta	PairedContig_1743	1553	2323	+	entD	1-771/771	===============	0/0	100.00	98.50	vfdb	NP_752599	(entD) phosphopantetheinyl transferase component of enterobactin synthase multienzyme complex [Enterobactin (VF0228)] [Escherichia coli CFT073]
1008_spades_megahit.gam.fasta	PairedContig_1744	4116	4916	-	chuV	1-801/801	===============	0/0	100.00	99.50	vfdb	NP_756180	(chuV) ATP-binding hydrophilic protein ChuV [Chu (VF0227)] [Escherichia coli CFT073]
1008_spades_megahit.gam.fasta	PairedContig_1744	4883	5875	-	chuU	1-993/993	===============	0/0	100.00	99.70	vfdb	NP_756179	(chuU) heme permease protein ChuU [Chu (VF0227)] [Escherichia coli CFT073]
1008_spades_megahit.gam.fasta	PairedContig_1770	148	717	-	gspJ	1-570/570	===============	0/0	100.00	95.09	vfdb	YP_404606	(gspJ) general secretion pathway protein J [T2SS (VF0333)] [Shigella dysenteriae Sd197]
1008_spades_megahit.gam.fasta	PairedContig_1770	750	1121	-	gspI	1-372/372	===============	0/0	100.00	93.01	vfdb	YP_404605	(gspI) general secretion pathway protein I [T2SS (VF0333)] [Shigella dysenteriae Sd197]
1008_spades_megahit.gam.fasta	PairedContig_1770	1118	1648	-	gspH	1-531/531	===============	0/0	100.00	93.60	vfdb	YP_404604	(gspH) general secretion pathway protein H [T2SS (VF0333)] [Shigella dysenteriae Sd197]
1008_spades_megahit.gam.fasta	PairedContig_1770	1685	2140	-	gspG	1-456/456	===============	0/0	100.00	94.08	vfdb	YP_404603	(gspG) general secretion pathway protein G [T2SS (VF0333)] [Shigella dysenteriae Sd197]
1008_spades_megahit.gam.fasta	PairedContig_1892	11865	12455	+	ykgK/ecpR	1-591/591	===============	0/0	100.00	99.15	vfdb	NP_286011	(ykgK/ecpR) regulator protein EcpR [ECP (VF0404)] [Escherichia coli O157:H7 str. EDL933]
1008_spades_megahit.gam.fasta	PairedContig_1892	12529	13116	+	yagZ/ecpA	1-588/588	===============	0/0	100.00	98.47	vfdb	NP_286010	(yagZ/ecpA) E. coli common pilus structural subunit EcpA [ECP (VF0404)] [Escherichia coli O157:H7 str. EDL933]
1008_spades_megahit.gam.fasta	PairedContig_1895	7607	8360	-	yagV/ecpE	1-754/756	===============	0/0	99.74	98.41	vfdb	NP_286006	(yagV/ecpE) E. coli common pilus chaperone EcpE [ECP (VF0404)] [Escherichia coli O157:H7 str. EDL933]
1008_spades_megahit.gam.fasta	PairedContig_204	8878	9654	-	kpsM	1-777/777	===============	0/0	100.00	95.11	vfdb	AAA24046	(kpsM) KpsM [K1 capsule (VF0239)] [Escherichia coli O18:K1:H7 str. RS218]
1008_spades_megahit.gam.fasta	PairedContig_232	81	575	-	chuX	1-495/495	===============	0/0	100.00	97.98	vfdb	NP_756177	(chuX) putative heme-binding protein ChuX [Chu (VF0227)] [Escherichia coli CFT073]
1008_spades_megahit.gam.fasta	PairedContig_352	10613	12289	+	kpsD	1-1677/1677	===============	0/0	100.00	98.93	vfdb	AAA21682	(kpsD) KpsD [K1 capsule (VF0239)] [Escherichia coli O18:K1:H7 str. RS218]
1008_spades_megahit.gam.fasta	PairedContig_358	423	1256	-	csgG	1-834/834	===============	0/0	100.00	83.45	vfdb	NP_460110	(csgG) curli production assembly/transport protein CsgG [Agf (VF0103)] [Salmonella enterica subsp. enterica serovar Typhimurium str. LT2]
1008_spades_megahit.gam.fasta	PairedContig_358	1283	1699	-	csgF	1-417/417	========/======	8/1	99.04	80.76	vfdb	NP_460111	(csgF) curli production assembly/transport protein CsgF [Agf (VF0103)] [Salmonella enterica subsp. enterica serovar Typhimurium str. LT2]
1008_spades_megahit.gam.fasta	PairedContig_358	2118	2768	-	csgD	1-651/651	===============	0/0	100.00	81.72	vfdb	NP_460113	(csgD) DNA-binding transcriptional regulator CsgD [curli fibers/thin aggregative fimbriae (AGF) (AI094)] [Salmonella enterica subsp. enterica serovar Typhimurium str. LT2]
1008_spades_megahit.gam.fasta	PairedContig_358	3521	3976	+	csgB	1-456/456	========/======	2/2	99.78	83.81	vfdb	NP_460114	(csgB) minor curlin subunit precursor curli nucleator protein CsgB [Agf (VF0103)] [Salmonella enterica subsp. enterica serovar Typhimurium str. LT2]
1008_spades_megahit.gam.fasta	PairedContig_39	94	210	-	astA	1-117/117	===============	0/0	100.00	100.00	vfdb	BAA94855	(astA) heat-stable enterotoxin 1 [EAST1 (VF0216)] [Escherichia coli O44:H18 042]
1008_spades_megahit.gam.fasta	PairedContig_693	2084	2914	+	gspC	1-831/831	===============	0/0	100.00	93.38	vfdb	YP_404599	(gspC) general secretion pathway protein C [T2SS (VF0333)] [Shigella dysenteriae Sd197]
1008_spades_megahit.gam.fasta	PairedContig_832	2615	3526	-	fimH	1-912/912	===============	0/0	100.00	98.79	vfdb	NP_757248	(fimH) FimH protein precursor [Type 1 fimbriae (VF0221)] [Escherichia coli CFT073]
1008_spades_megahit.gam.fasta	PairedContig_832	3537	4040	-	fimG	1-504/504	===============	0/0	100.00	99.21	vfdb	NP_757247	(fimG) FimG protein precursor [Type 1 fimbriae (VF0221)] [Escherichia coli CFT073]
1008_spades_megahit.gam.fasta	PairedContig_832	4053	4586	-	fimF	1-534/534	===============	0/0	100.00	99.06	vfdb	NP_757245	(fimF) FimF protein precursor [Type 1 fimbriae (VF0221)] [Escherichia coli CFT073]
1008_spades_megahit.gam.fasta	PairedContig_832	4593	7229	-	fimD	1-2637/2637	===============	0/0	100.00	99.28	vfdb	NP_757244	(fimD) Outer membrane usher protein fimD precursor [Type 1 fimbriae (VF0221)] [Escherichia coli CFT073]
1008_spades_megahit.gam.fasta	PairedContig_832	7295	8020	-	fimC	1-726/726	===============	0/0	100.00	99.04	vfdb	NP_757243	(fimC) Chaperone protein fimC precursor [Type 1 fimbriae (VF0221)] [Escherichia coli CFT073]
1008_spades_megahit.gam.fasta	PairedContig_832	8057	8596	-	fimI	1-540/540	===============	0/0	100.00	99.44	vfdb	NP_757242	(fimI) Fimbrin-like protein fimI precursor [Type 1 fimbriae (VF0221)] [Escherichia coli CFT073]
1008_spades_megahit.gam.fasta	PairedContig_832	8661	9266	-	fimA	1-606/606	===============	0/0	100.00	97.53	vfdb	NP_757241	(fimA) Type-1 fimbrial protein A chain precursor [Type 1 fimbriae (VF0221)] [Escherichia coli CFT073]
1008_spades_megahit.gam.fasta	PairedContig_832	9690	10286	-	fimE	1-597/597	===============	0/0	100.00	99.83	vfdb	NP_757240	(fimE) Type 1 fimbriae Regulatory protein fimE [Type 1 fimbriae (VF0221)] [Escherichia coli CFT073]
1008_spades_megahit.gam.fasta	PairedContig_832	10764	11366	-	fimB	1-603/603	===============	0/0	100.00	99.34	vfdb	NP_757239	(fimB) Type 1 fimbriae Regulatory protein fimB [Type 1 fimbriae (VF0221)] [Escherichia coli CFT073]
1008_spades_megahit.gam.fasta	PairedContig_846	3120	3660	-	papX	1-542/552	========/======	7/7	97.46	81.10	vfdb	NP_755457	(papX) PapX protein regulates flagellum synthesis to repress motility [P fimbriae (CVF425)] [Escherichia coli CFT073]
1043_spades_megahit.gam.fasta	PairedContig_1186	1233	3128	+	espL1	1-1899/1899	========/======	3/1	99.84	94.73	vfdb	NP_288154	(espL1) Type III secretion system effector espL1 [LEE encoded T3SS (SS020)] [Escherichia coli O157:H7 str. EDL933]
1043_spades_megahit.gam.fasta	PairedContig_1238	74	1263	+	iucD	1-1190/1338	==============.	0/0	88.94	96.97	vfdb	NP_755499	(iucD) L-lysine 6-monooxygenase IucD [Aerobactin (VF0229)] [Escherichia coli CFT073]
1043_spades_megahit.gam.fasta	PairedContig_1484	720	1331	+	fimA	1-606/606	========/======	6/1	100.00	88.72	vfdb	NP_757241	(fimA) Type-1 fimbrial protein A chain precursor [Type 1 fimbriae (VF0221)] [Escherichia coli CFT073]
1043_spades_megahit.gam.fasta	PairedContig_1484	1396	1935	+	fimI	1-540/540	===============	0/0	100.00	98.70	vfdb	NP_757242	(fimI) Fimbrin-like protein fimI precursor [Type 1 fimbriae (VF0221)] [Escherichia coli CFT073]
1043_spades_megahit.gam.fasta	PairedContig_1484	1972	2697	+	fimC	1-726/726	===============	0/0	100.00	98.35	vfdb	NP_757243	(fimC) Chaperone protein fimC precursor [Type 1 fimbriae (VF0221)] [Escherichia coli CFT073]
1043_spades_megahit.gam.fasta	PairedContig_1484	2764	4932	+	fimD	1-2169/2637	=============..	0/0	82.25	98.75	vfdb	NP_757244	(fimD) Outer membrane usher protein fimD precursor [Type 1 fimbriae (VF0221)] [Escherichia coli CFT073]
1043_spades_megahit.gam.fasta	PairedContig_1669	2663	3439	-	kpsM	1-777/777	===============	0/0	100.00	95.24	vfdb	AAA24046	(kpsM) KpsM [K1 capsule (VF0239)] [Escherichia coli O18:K1:H7 str. RS218]
1043_spades_megahit.gam.fasta	PairedContig_1713	227	682	-	gspG	1-456/456	===============	0/0	100.00	95.61	vfdb	YP_404603	(gspG) general secretion pathway protein G [T2SS (VF0333)] [Shigella dysenteriae Sd197]
1043_spades_megahit.gam.fasta	PairedContig_1857	3767	4369	+	fimB	1-603/603	===============	0/0	100.00	97.68	vfdb	NP_757239	(fimB) Type 1 fimbriae Regulatory protein fimB [Type 1 fimbriae (VF0221)] [Escherichia coli CFT073]
1043_spades_megahit.gam.fasta	PairedContig_2783	388	902	-	yagZ/ecpA	74-588/588	.==============	0/0	87.59	99.01	vfdb	NP_286010	(yagZ/ecpA) E. coli common pilus structural subunit EcpA [ECP (VF0404)] [Escherichia coli O157:H7 str. EDL933]
1043_spades_megahit.gam.fasta	PairedContig_2842	160	993	-	csgG	1-834/834	===============	0/0	100.00	83.09	vfdb	NP_460110	(csgG) curli production assembly/transport protein CsgG [Agf (VF0103)] [Salmonella enterica subsp. enterica serovar Typhimurium str. LT2]
1043_spades_megahit.gam.fasta	PairedContig_2842	1020	1436	-	csgF	1-417/417	========/======	8/8	99.04	81.23	vfdb	NP_460111	(csgF) curli production assembly/transport protein CsgF [Agf (VF0103)] [Salmonella enterica subsp. enterica serovar Typhimurium str. LT2]
1043_spades_megahit.gam.fasta	PairedContig_2842	1855	2505	-	csgD	1-651/651	===============	0/0	100.00	81.11	vfdb	NP_460113	(csgD) DNA-binding transcriptional regulator CsgD [curli fibers/thin aggregative fimbriae (AGF) (AI094)] [Salmonella enterica subsp. enterica serovar Typhimurium str. LT2]
1043_spades_megahit.gam.fasta	PairedContig_2842	3259	3714	+	csgB	1-456/456	========/======	2/2	99.78	83.81	vfdb	NP_460114	(csgB) minor curlin subunit precursor curli nucleator protein CsgB [Agf (VF0103)] [Salmonella enterica subsp. enterica serovar Typhimurium str. LT2]
1043_spades_megahit.gam.fasta	PairedContig_2955	276	1568	-	espX5	1-1293/1293	===============	0/0	100.00	95.51	vfdb	NP_290699	(espX5) Type III secretion system effector EspX5 [LEE encoded T3SS (SS020)] [Escherichia coli O157:H7 str. EDL933]
1043_spades_megahit.gam.fasta	PairedContig_3036	5757	7176	-	espX1	1-1422/1422	========/======	2025-02-02	99.86	94.23	vfdb	NP_285716	(espX1) Type III secretion system effector EspX1 [LEE encoded T3SS (SS020)] [Escherichia coli O157:H7 str. EDL933]
1043_spades_megahit.gam.fasta	PairedContig_3132	153	743	-	ykgK/ecpR	1-591/591	===============	0/0	100.00	97.29	vfdb	NP_286011	(ykgK/ecpR) regulator protein EcpR [ECP (VF0404)] [Escherichia coli O157:H7 str. EDL933]
1043_spades_megahit.gam.fasta	PairedContig_3188	114	647	-	fimF	1-534/534	===============	0/0	100.00	97.00	vfdb	NP_757245	(fimF) FimF protein precursor [Type 1 fimbriae (VF0221)] [Escherichia coli CFT073]
1043_spades_megahit.gam.fasta	PairedContig_35	634	1203	+	espY2	1-570/570	===============	0/0	100.00	1994-03-01	vfdb	NP_285765	(espY2) Type III secretion system effector EspY2 [LEE encoded T3SS (SS020)] [Escherichia coli O157:H7 str. EDL933]
1043_spades_megahit.gam.fasta	PairedContig_841	952	2007	-	espR1	198-1253/1260	..=============	0/0	83.81	94.13	vfdb	NP_287686	(espR1) Type III secretion system effector espR1 [LEE encoded T3SS (SS020)] [Escherichia coli O157:H7 str. EDL933]
1043_spades_megahit.gam.fasta	PairedContig_9	480	2061	+	espX4	1-1581/1581	========/======	2025-03-03	99.94	92.86	vfdb	NP_290672	(espX4) Type III secretion system effector EspX4 [LEE encoded T3SS (SS020)] [Escherichia coli O157:H7 str. EDL933]
1067_spades_megahit.gam.fasta	PairedContig_1173	421	537	+	astA	1-117/117	===============	0/0	100.00	100.00	vfdb	BAA94855	(astA) heat-stable enterotoxin 1 [EAST1 (VF0216)] [Escherichia coli O44:H18 042]
1067_spades_megahit.gam.fasta	PairedContig_1207	1119	1949	+	gspC	1-831/831	===============	0/0	100.00	95.19	vfdb	YP_404599	(gspC) general secretion pathway protein C [T2SS (VF0333)] [Shigella dysenteriae Sd197]
1067_spades_megahit.gam.fasta	PairedContig_1210	425	994	-	espY2	1-570/570	===============	0/0	100.00	94.39	vfdb	NP_285765	(espY2) Type III secretion system effector EspY2 [LEE encoded T3SS (SS020)] [Escherichia coli O157:H7 str. EDL933]
1067_spades_megahit.gam.fasta	PairedContig_1337	1115	1211	+	astA	4-100/117	=============..	0/0	82.91	98.97	vfdb	BAA94855	(astA) heat-stable enterotoxin 1 [EAST1 (VF0216)] [Escherichia coli O44:H18 042]
1067_spades_megahit.gam.fasta	PairedContig_1448	4162	6060	+	espL1	1-1899/1899	===============	0/0	100.00	96.21	vfdb	NP_288154	(espL1) Type III secretion system effector espL1 [LEE encoded T3SS (SS020)] [Escherichia coli O157:H7 str. EDL933]
1067_spades_megahit.gam.fasta	PairedContig_1541	772	1523	-	espY1	1-753/753	========/======	2025-01-01	99.87	95.75	vfdb	NP_285753	(espY1) Type III secretion system effector EspY1 [LEE encoded T3SS (SS020)] [Escherichia coli O157:H7 str. EDL933]
1067_spades_megahit.gam.fasta	PairedContig_1542	420	1253	-	csgG	1-834/834	===============	0/0	100.00	83.33	vfdb	NP_460110	(csgG) curli production assembly/transport protein CsgG [Agf (VF0103)] [Salmonella enterica subsp. enterica serovar Typhimurium str. LT2]
1067_spades_megahit.gam.fasta	PairedContig_1542	1280	1696	-	csgF	1-417/417	========/======	2025-03-08	1999-04-01	81.00	vfdb	NP_460111	(csgF) curli production assembly/transport protein CsgF [Agf (VF0103)] [Salmonella enterica subsp. enterica serovar Typhimurium str. LT2]
1067_spades_megahit.gam.fasta	PairedContig_1542	2115	2765	-	csgD	1-651/651	===============	0/0	100.00	81.41	vfdb	NP_460113	(csgD) DNA-binding transcriptional regulator CsgD [curli fibers/thin aggregative fimbriae (AGF) (AI094)] [Salmonella enterica subsp. enterica serovar Typhimurium str. LT2]
1067_spades_megahit.gam.fasta	PairedContig_1542	3520	3975	+	csgB	1-456/456	========/======	2025-02-02	99.78	83.59	vfdb	NP_460114	(csgB) minor curlin subunit precursor curli nucleator protein CsgB [Agf (VF0103)] [Salmonella enterica subsp. enterica serovar Typhimurium str. LT2]
1067_spades_megahit.gam.fasta	PairedContig_1569	588	1909	+	iucD	1-1323/1338	========/======	2025-01-01	98.80	95.99	vfdb	NP_709457	(iucD) aerobactin synthesis protein IucC lysine 6-monooxygenase [Aerobactin (VF0123)] [Shigella flexneri 2a str. 301]
1067_spades_megahit.gam.fasta	PairedContig_161	1186	2607	+	espX1	1-1422/1422	===============	0/0	100.00	95.92	vfdb	NP_285716	(espX1) Type III secretion system effector EspX1 [LEE encoded T3SS (SS020)] [Escherichia coli O157:H7 str. EDL933]
1067_spades_megahit.gam.fasta	PairedContig_164	945	2195	-	espR1	1-1251/1260	===============	0/0	99.29	94.33	vfdb	NP_287686	(espR1) Type III secretion system effector espR1 [LEE encoded T3SS (SS020)] [Escherichia coli O157:H7 str. EDL933]
1067_spades_megahit.gam.fasta	PairedContig_1699	967	2019	-	ompA	1-1041/1041	========/======	2025-01-12	100.00	95.25	vfdb	AAF37887	(ompA) outer membrane protein A [OmpA (VF0236)] [Escherichia coli O18:K1:H7 str. RS218]
1067_spades_megahit.gam.fasta	PairedContig_1705	764	2192	+	aslA	1-1428/1428	========/======	2025-01-01	100.00	1997-06-01	vfdb	AAG10151	(aslA) putative arylsulfatase [AslA (VF0238)] [Escherichia coli O18:K1:H7 str. RS218]
1067_spades_megahit.gam.fasta	PairedContig_1926	699	1193	+	shuX	1-495/495	===============	0/0	100.00	96.16	vfdb	YP_405016	(shuX) shu locus protein ShuX [Shu (VF0256)] [Shigella dysenteriae Sd197]
1067_spades_megahit.gam.fasta	PairedContig_1933	1	446	-	gspH	1-446/531	=============..	0/0	83.99	95.52	vfdb	YP_404604	(gspH) general secretion pathway protein H [T2SS (VF0333)] [Shigella dysenteriae Sd197]
1067_spades_megahit.gam.fasta	PairedContig_1933	483	938	-	gspG	1-456/456	===============	0/0	100.00	96.27	vfdb	YP_404603	(gspG) general secretion pathway protein G [T2SS (VF0333)] [Shigella dysenteriae Sd197]
1067_spades_megahit.gam.fasta	PairedContig_2110	7675	8451	-	kpsM	1-777/777	===============	0/0	100.00	95.37	vfdb	AAA24046	(kpsM) KpsM [K1 capsule (VF0239)] [Escherichia coli O18:K1:H7 str. RS218]
1067_spades_megahit.gam.fasta	PairedContig_2110	9507	9928	-	gspM	1-422/423	===============	0/0	99.76	95.73	vfdb	YP_404609	(gspM) general secretion pathway protein M [T2SS (VF0333)] [Shigella dysenteriae Sd197]
1067_spades_megahit.gam.fasta	PairedContig_2129	434	2014	+	espX4	1-1581/1581	===============	0/0	100.00	1996-08-01	vfdb	NP_290672	(espX4) Type III secretion system effector EspX4 [LEE encoded T3SS (SS020)] [Escherichia coli O157:H7 str. EDL933]
1067_spades_megahit.gam.fasta	PairedContig_2326	229	1521	+	espX5	1-1293/1293	===============	0/0	100.00	95.90	vfdb	NP_290699	(espX5) Type III secretion system effector EspX5 [LEE encoded T3SS (SS020)] [Escherichia coli O157:H7 str. EDL933]
1067_spades_megahit.gam.fasta	PairedContig_2359	1	862	-	chuU	1-862/993	==============.	0/0	86.81	95.94	vfdb	NP_756179	(chuU) heme permease protein ChuU [Chu (VF0227)] [Escherichia coli CFT073]
1067_spades_megahit.gam.fasta	PairedContig_2659	862	2433	-	espY3	1-1572/1572	===============	0/0	100.00	95.48	vfdb	NP_286160	(espY3) Type III secretion system effector EspY3 [LEE encoded T3SS (SS020)] [Escherichia coli O157:H7 str. EDL933]
1067_spades_megahit.gam.fasta	PairedContig_3057	648	1640	-	shuT	1-993/993	===============	0/0	100.00	97.89	vfdb	YP_405017	(shuT) periplasmic binding protein ShuT [Shu (VF0256)] [Shigella dysenteriae Sd197]
1067_spades_megahit.gam.fasta	PairedContig_3057	2246	4228	+	shuA	1-1983/1983	===============	0/0	100.00	98.54	vfdb	YP_405019	(shuA) outer membrane heme/hemoglobin receptor ShuA [Shu (VF0256)] [Shigella dysenteriae Sd197]
1067_spades_megahit.gam.fasta	PairedContig_3057	4277	5305	+	chuS	1-1029/1029	===============	0/0	100.00	96.40	vfdb	NP_756169	(chuS) heme oxygenase ChuS [Chu (VF0227)] [Escherichia coli CFT073]
1067_spades_megahit.gam.fasta	PairedContig_3058	2009	4417	-	espY4	1-2409/2409	===============	0/0	100.00	1996-06-01	vfdb	NP_290352	(espY4) Type III secretion system effector EspY4 [LEE encoded T3SS (SS020)] [Escherichia coli O157:H7 str. EDL933]
1067_spades_megahit.gam.fasta	PairedContig_560	141	911	+	entD	1-771/771	===============	0/0	100.00	92.48	vfdb	NP_752599	(entD) phosphopantetheinyl transferase component of enterobactin synthase multienzyme complex [Enterobactin (VF0228)] [Escherichia coli CFT073]
1067_spades_megahit.gam.fasta	PairedContig_723	9022	9624	+	fimB	1-603/603	===============	0/0	100.00	98.18	vfdb	NP_757239	(fimB) Type 1 fimbriae Regulatory protein fimB [Type 1 fimbriae (VF0221)] [Escherichia coli CFT073]
1067_spades_megahit.gam.fasta	PairedContig_723	10102	10698	+	fimE	1-597/597	===============	0/0	100.00	99.00	vfdb	NP_757240	(fimE) Type 1 fimbriae Regulatory protein fimE [Type 1 fimbriae (VF0221)] [Escherichia coli CFT073]
1067_spades_megahit.gam.fasta	PairedContig_723	11122	11726	+	fimA	1-606/606	========/======	2025-01-01	99.83	92.90	vfdb	NP_757241	(fimA) Type-1 fimbrial protein A chain precursor [Type 1 fimbriae (VF0221)] [Escherichia coli CFT073]
1067_spades_megahit.gam.fasta	PairedContig_723	11791	12330	+	fimI	1-540/540	===============	0/0	100.00	98.33	vfdb	NP_757242	(fimI) Fimbrin-like protein fimI precursor [Type 1 fimbriae (VF0221)] [Escherichia coli CFT073]
1067_spades_megahit.gam.fasta	PairedContig_723	12367	13092	+	fimC	1-726/726	===============	0/0	100.00	98.76	vfdb	NP_757243	(fimC) Chaperone protein fimC precursor [Type 1 fimbriae (VF0221)] [Escherichia coli CFT073]
1067_spades_megahit.gam.fasta	PairedContig_723	13159	15795	+	fimD	1-2637/2637	===============	0/0	100.00	1999-05-01	vfdb	NP_757244	(fimD) Outer membrane usher protein fimD precursor [Type 1 fimbriae (VF0221)] [Escherichia coli CFT073]
1067_spades_megahit.gam.fasta	PairedContig_723	15802	16335	+	fimF	1-534/534	===============	0/0	100.00	97.38	vfdb	NP_757245	(fimF) FimF protein precursor [Type 1 fimbriae (VF0221)] [Escherichia coli CFT073]
1067_spades_megahit.gam.fasta	PairedContig_723	16348	16851	+	fimG	1-504/504	===============	0/0	100.00	1999-01-01	vfdb	NP_757247	(fimG) FimG protein precursor [Type 1 fimbriae (VF0221)] [Escherichia coli CFT073]
1067_spades_megahit.gam.fasta	PairedContig_723	16862	17773	+	fimH	1-912/912	===============	0/0	100.00	97.59	vfdb	NP_757248	(fimH) FimH protein precursor [Type 1 fimbriae (VF0221)] [Escherichia coli CFT073]
1067_spades_megahit.gam.fasta	PairedContig_892	107	907	+	chuV	1-801/801	===============	0/0	100.00	98.63	vfdb	NP_756180	(chuV) ATP-binding hydrophilic protein ChuV [Chu (VF0227)] [Escherichia coli CFT073]
1067_spades_megahit.gam.fasta	PairedContig_896	80	2266	-	espL4	1-2187/2187	===============	0/0	100.00	96.57	vfdb	NP_290644	(espL4) Type III secretion system effector EspL4 [LEE encoded T3SS (SS020)] [Escherichia coli O157:H7 str. EDL933]
1067_spades_megahit.gam.fasta	PairedContig_978	13464	14054	+	ykgK/ecpR	1-591/591	===============	0/0	100.00	98.82	vfdb	NP_286011	(ykgK/ecpR) regulator protein EcpR [ECP (VF0404)] [Escherichia coli O157:H7 str. EDL933]
1067_spades_megahit.gam.fasta	PairedContig_978	14129	14716	+	yagZ/ecpA	1-588/588	===============	0/0	100.00	98.98	vfdb	NP_286010	(yagZ/ecpA) E. coli common pilus structural subunit EcpA [ECP (VF0404)] [Escherichia coli O157:H7 str. EDL933]
1068_spades_megahit.gam.fasta	PairedContig_0	6267	7943	+	kpsD	1-1677/1677	===============	0/0	100.00	100.00	vfdb	AAA21682	(kpsD) KpsD [K1 capsule (VF0239)] [Escherichia coli O18:K1:H7 str. RS218]
1068_spades_megahit.gam.fasta	PairedContig_0	18605	19264	-	kpsT	1-660/660	===============	0/0	100.00	100.00	vfdb	AAA24047	(kpsT) KpsT [K1 capsule (VF0239)] [Escherichia coli O18:K1:H7 str. RS218]
1068_spades_megahit.gam.fasta	PairedContig_0	19261	20037	-	kpsM	1-777/777	===============	0/0	100.00	100.00	vfdb	AAA24046	(kpsM) KpsM [K1 capsule (VF0239)] [Escherichia coli O18:K1:H7 str. RS218]
1068_spades_megahit.gam.fasta	PairedContig_0	21096	21517	-	gspM	1-422/423	===============	0/0	99.76	97.39	vfdb	YP_404609	(gspM) general secretion pathway protein M [T2SS (VF0333)] [Shigella dysenteriae Sd197]
1068_spades_megahit.gam.fasta	PairedContig_0	21633	22493	-	gspL	1-861/861	===============	0/0	100.00	94.66	vfdb	YP_404608	(gspL) general secretion pathway protein L [T2SS (VF0333)] [Shigella dysenteriae Sd197]
1068_spades_megahit.gam.fasta	PairedContig_0	22808	23785	-	gspK	1-978/978	===============	0/0	100.00	96.83	vfdb	YP_404607	(gspK) general secretion pathway protein K [T2SS (VF0333)] [Shigella dysenteriae Sd197]
1068_spades_megahit.gam.fasta	PairedContig_0	23782	24351	-	gspJ	1-570/570	===============	0/0	100.00	94.39	vfdb	YP_404606	(gspJ) general secretion pathway protein J [T2SS (VF0333)] [Shigella dysenteriae Sd197]
1068_spades_megahit.gam.fasta	PairedContig_0	24384	24755	-	gspI	1-372/372	===============	0/0	100.00	91.40	vfdb	YP_404605	(gspI) general secretion pathway protein I [T2SS (VF0333)] [Shigella dysenteriae Sd197]
1068_spades_megahit.gam.fasta	PairedContig_0	24752	25282	-	gspH	1-531/531	===============	0/0	100.00	96.42	vfdb	YP_404604	(gspH) general secretion pathway protein H [T2SS (VF0333)] [Shigella dysenteriae Sd197]
1068_spades_megahit.gam.fasta	PairedContig_0	25319	25774	-	gspG	1-456/456	===============	0/0	100.00	1994-08-01	vfdb	YP_404603	(gspG) general secretion pathway protein G [T2SS (VF0333)] [Shigella dysenteriae Sd197]
1068_spades_megahit.gam.fasta	PairedContig_0	25815	27014	-	gspF	1-1200/1200	===============	0/0	100.00	93.58	vfdb	YP_404602	(gspF) general secretion pathway protein F [T2SS (VF0333)] [Shigella dysenteriae Sd197]
1068_spades_megahit.gam.fasta	PairedContig_0	27014	28507	-	gspE	1-1494/1494	===============	0/0	100.00	93.51	vfdb	YP_404601	(gspE) general secretion pathway protein E [T2SS (VF0333)] [Shigella dysenteriae Sd197]
1068_spades_megahit.gam.fasta	PairedContig_0	28507	30357	-	gspD	1-1836/1836	========/======	2025-01-15	100.00	94.33	vfdb	YP_404600	(gspD) general secretion pathway protein D [T2SS (VF0333)] [Shigella dysenteriae Sd197]
1068_spades_megahit.gam.fasta	PairedContig_0	30597	31427	-	gspC	1-831/831	===============	0/0	100.00	93.26	vfdb	YP_404599	(gspC) general secretion pathway protein C [T2SS (VF0333)] [Shigella dysenteriae Sd197]
1068_spades_megahit.gam.fasta	PairedContig_1	412256	413560	-	ybtS	1-1305/1305	===============	0/0	100.00	99.69	vfdb	NP_405477	(ybtS) salicylate synthase Irp9 [Yersiniabactin (VF0136)] [Yersinia pestis CO92]
1068_spades_megahit.gam.fasta	PairedContig_1	413588	414868	-	ybtX	1-1281/1281	===============	0/0	100.00	99.45	vfdb	NP_405476	(ybtX) putative signal transducer [Yersiniabactin (VF0136)] [Yersinia pestis CO92]
1068_spades_megahit.gam.fasta	PairedContig_1	414861	416663	-	ybtQ	1-1803/1803	===============	0/0	100.00	99.78	vfdb	NP_405475	(ybtQ) inner membrane ABC-transporter YbtQ [Yersiniabactin (VF0136)] [Yersinia pestis CO92]
1068_spades_megahit.gam.fasta	PairedContig_1	416650	418452	-	ybtP	1-1803/1803	===============	0/0	100.00	99.67	vfdb	NP_405474	(ybtP) lipoprotein inner membrane ABC-transporter [Yersiniabactin (VF0136)] [Yersinia pestis CO92]
1068_spades_megahit.gam.fasta	PairedContig_1	418619	419578	+	ybtA	1-960/960	===============	0/0	100.00	99.58	vfdb	NP_405473	(ybtA) transcriptional regulator YbtA [Yersiniabactin (VF0136)] [Yersinia pestis CO92]
1068_spades_megahit.gam.fasta	PairedContig_1	419769	425876	+	irp2	1-6108/6108	===============	0/0	100.00	99.64	vfdb	NP_405472	(irp2) yersiniabactin biosynthetic protein Irp2 [Yersiniabactin (VF0136)] [Yersinia pestis CO92]
1068_spades_megahit.gam.fasta	PairedContig_1	425964	435455	+	irp1	1-9492/9492	===============	0/0	100.00	99.70	vfdb	NP_405471	(irp1) yersiniabactin biosynthetic protein Irp1 [Yersiniabactin (VF0136)] [Yersinia pestis CO92]
1068_spades_megahit.gam.fasta	PairedContig_1	435452	436552	+	ybtU	1-1101/1101	===============	0/0	100.00	99.91	vfdb	NP_405470	(ybtU) yersiniabactin biosynthetic protein YbtU [Yersiniabactin (VF0136)] [Yersinia pestis CO92]
1068_spades_megahit.gam.fasta	PairedContig_1	436549	437352	+	ybtT	1-804/804	===============	0/0	100.00	99.88	vfdb	NP_405469	(ybtT) yersiniabactin biosynthetic protein YbtT [Yersiniabactin (VF0136)] [Yersinia pestis CO92]
1068_spades_megahit.gam.fasta	PairedContig_1	437356	438933	+	ybtE	1-1578/1578	===============	0/0	100.00	99.81	vfdb	NP_405468	(ybtE) yersiniabactin siderophore biosynthetic protein [Yersiniabactin (VF0136)] [Yersinia pestis CO92]
1068_spades_megahit.gam.fasta	PairedContig_1	439064	441085	+	fyuA	1-2022/2022	===============	0/0	100.00	99.90	vfdb	NP_405467	(fyuA) pesticin/yersiniabactin receptor protein [Yersiniabactin (VF0136)] [Yersinia pestis CO92]
1068_spades_megahit.gam.fasta	PairedContig_11	9587	10183	+	fimE	1-597/597	===============	0/0	100.00	98.83	vfdb	NP_757240	(fimE) Type 1 fimbriae Regulatory protein fimE [Type 1 fimbriae (VF0221)] [Escherichia coli CFT073]
1068_spades_megahit.gam.fasta	PairedContig_11	10606	11210	+	fimA	1-606/606	========/======	2025-01-01	99.83	90.76	vfdb	NP_757241	(fimA) Type-1 fimbrial protein A chain precursor [Type 1 fimbriae (VF0221)] [Escherichia coli CFT073]
1068_spades_megahit.gam.fasta	PairedContig_11	11275	11814	+	fimI	1-540/540	===============	0/0	100.00	98.52	vfdb	NP_757242	(fimI) Fimbrin-like protein fimI precursor [Type 1 fimbriae (VF0221)] [Escherichia coli CFT073]
1068_spades_megahit.gam.fasta	PairedContig_11	11851	12576	+	fimC	1-726/726	===============	0/0	100.00	98.90	vfdb	NP_757243	(fimC) Chaperone protein fimC precursor [Type 1 fimbriae (VF0221)] [Escherichia coli CFT073]
1068_spades_megahit.gam.fasta	PairedContig_11	12643	15279	+	fimD	1-2637/2637	===============	0/0	100.00	98.52	vfdb	NP_757244	(fimD) Outer membrane usher protein fimD precursor [Type 1 fimbriae (VF0221)] [Escherichia coli CFT073]
1068_spades_megahit.gam.fasta	PairedContig_11	15286	15819	+	fimF	1-534/534	===============	0/0	100.00	96.63	vfdb	NP_757245	(fimF) FimF protein precursor [Type 1 fimbriae (VF0221)] [Escherichia coli CFT073]
1068_spades_megahit.gam.fasta	PairedContig_11	15832	16335	+	fimG	1-504/504	===============	0/0	100.00	98.41	vfdb	NP_757247	(fimG) FimG protein precursor [Type 1 fimbriae (VF0221)] [Escherichia coli CFT073]
1068_spades_megahit.gam.fasta	PairedContig_11	16346	17257	+	fimH	1-912/912	===============	0/0	100.00	97.48	vfdb	NP_757248	(fimH) FimH protein precursor [Type 1 fimbriae (VF0221)] [Escherichia coli CFT073]
1068_spades_megahit.gam.fasta	PairedContig_138	379	2680	-	iutA	1-2280/2280	========/======	2025-03-24	99.96	88.36	vfdb	NP_755498	(iutA) ferric aerobactin receptor precusor IutA [Aerobactin (VF0229)] [Escherichia coli CFT073]
1068_spades_megahit.gam.fasta	PairedContig_138	2618	3939	-	iucD	1-1323/1338	========/======	2025-01-01	98.80	96.30	vfdb	NP_755499	(iucD) L-lysine 6-monooxygenase IucD [Aerobactin (VF0229)] [Escherichia coli CFT073]
1068_spades_megahit.gam.fasta	PairedContig_138	3936	5678	-	iucC	1-1743/1743	===============	0/0	100.00	1996-04-01	vfdb	NP_755500	(iucC) aerobactin siderophore biosynthesis protein IucC [Aerobactin (VF0229)] [Escherichia coli CFT073]
1068_spades_megahit.gam.fasta	PairedContig_138	5678	6625	-	iucB	1-948/948	===============	0/0	100.00	95.57	vfdb	NP_755501	(iucB) aerobactin siderophore biosynthesis protein IucB [Aerobactin (VF0229)] [Escherichia coli CFT073]
1068_spades_megahit.gam.fasta	PairedContig_138	6626	8413	-	iucA	1-1788/1788	===============	0/0	100.00	94.24	vfdb	NP_755502	(iucA) aerobactin siderophore biosynthesis protein IucD [Aerobactin (VF0229)] [Escherichia coli CFT073]
1068_spades_megahit.gam.fasta	PairedContig_18	142352	143392	-	ompA	1-1041/1041	===============	0/0	100.00	100.00	vfdb	AAF37887	(ompA) outer membrane protein A [OmpA (VF0236)] [Escherichia coli O18:K1:H7 str. RS218]
1068_spades_megahit.gam.fasta	PairedContig_19	33373	34206	-	csgG	1-834/834	===============	0/0	100.00	82.97	vfdb	NP_460110	(csgG) curli production assembly/transport protein CsgG [Agf (VF0103)] [Salmonella enterica subsp. enterica serovar Typhimurium str. LT2]
1068_spades_megahit.gam.fasta	PairedContig_19	34233	34649	-	csgF	1-417/417	========/======	2025-03-08	1999-04-01	81.00	vfdb	NP_460111	(csgF) curli production assembly/transport protein CsgF [Agf (VF0103)] [Salmonella enterica subsp. enterica serovar Typhimurium str. LT2]
1068_spades_megahit.gam.fasta	PairedContig_19	35068	35718	-	csgD	1-651/651	===============	0/0	100.00	81.41	vfdb	NP_460113	(csgD) DNA-binding transcriptional regulator CsgD [curli fibers/thin aggregative fimbriae (AGF) (AI094)] [Salmonella enterica subsp. enterica serovar Typhimurium str. LT2]
1068_spades_megahit.gam.fasta	PairedContig_19	36471	36926	+	csgB	1-456/456	========/======	2025-02-02	99.78	1984-03-01	vfdb	NP_460114	(csgB) minor curlin subunit precursor curli nucleator protein CsgB [Agf (VF0103)] [Salmonella enterica subsp. enterica serovar Typhimurium str. LT2]
1068_spades_megahit.gam.fasta	PairedContig_2	4093	5255	+	iroB	1-1163/1164	===============	0/0	99.91	98.37	vfdb	NP_753168	(iroB) glucosyltransferase IroB [Salmochelin (IA013)] [Escherichia coli CFT073]
1068_spades_megahit.gam.fasta	PairedContig_2	5318	9055	+	iroC	1-3738/3738	===============	0/0	100.00	99.25	vfdb	NP_753167	(iroC) ATP binding cassette transporter [Salmochelin (IA013)] [Escherichia coli CFT073]
1068_spades_megahit.gam.fasta	PairedContig_2	9159	10388	+	iroD	1-1230/1230	===============	0/0	100.00	98.94	vfdb	NP_753166	(iroD) esterase [Salmochelin (IA013)] [Escherichia coli CFT073]
1068_spades_megahit.gam.fasta	PairedContig_2	10473	11429	+	iroE	1-957/957	===============	0/0	100.00	99.58	vfdb	NP_753165	(iroE) esterase [Salmochelin (IA013)] [Escherichia coli CFT073]
1068_spades_megahit.gam.fasta	PairedContig_2	11474	13651	-	iroN	1-2178/2178	===============	0/0	100.00	1999-08-01	vfdb	NP_753164	(iroN) salmochelin receptor IroN [IroN (VF0230)] [Escherichia coli CFT073]
1068_spades_megahit.gam.fasta	PairedContig_25	22805	23575	-	entD	1-771/771	===============	0/0	100.00	1997-02-01	vfdb	NP_752599	(entD) phosphopantetheinyl transferase component of enterobactin synthase multienzyme complex [Enterobactin (VF0228)] [Escherichia coli CFT073]
1068_spades_megahit.gam.fasta	PairedContig_25	23600	25840	-	fepA	1-2241/2241	===============	0/0	100.00	1999-06-01	vfdb	NP_752600	(fepA) ferrienterobactin outer membrane transporter [Enterobactin (VF0228)] [Escherichia coli CFT073]
1068_spades_megahit.gam.fasta	PairedContig_25	26083	27285	+	fes	1-1203/1203	===============	0/0	100.00	99.83	vfdb	NP_752602	(fes) enterobactin/ferric enterobactin esterase [enterobactin (IA019)] [Escherichia coli CFT073]
1068_spades_megahit.gam.fasta	PairedContig_25	27503	31356	+	entF	1-3854/3882	===============	0/0	99.28	98.62	vfdb	NP_752604	(entF) enterobactin synthase multienzyme complex component ATP-dependent [Enterobactin (VF0228)] [Escherichia coli CFT073]
1068_spades_megahit.gam.fasta	PairedContig_25	32730	33545	-	fepC	1-816/816	===============	0/0	100.00	99.75	vfdb	NP_752606	(fepC) ferrienterobactin ABC transporter ATPase [Enterobactin (VF0228)] [Escherichia coli CFT073]
1068_spades_megahit.gam.fasta	PairedContig_25	33542	34534	-	fepG	1-993/993	===============	0/0	100.00	99.30	vfdb	NP_752607	(fepG) iron-enterobactin ABC transporter permease [Enterobactin (VF0228)] [Escherichia coli CFT073]
1068_spades_megahit.gam.fasta	PairedContig_25	34531	35547	-	fepD	1-1017/1017	===============	0/0	100.00	98.62	vfdb	NP_752608	(fepD) ferrienterobactin ABC transporter permease [Enterobactin (VF0228)] [Escherichia coli CFT073]
1068_spades_megahit.gam.fasta	PairedContig_25	35646	36896	+	entS	1-1251/1251	===============	0/0	100.00	98.64	vfdb	NP_752609	(entS) enterobactin exporter iron-regulated [enterobactin (IA019)] [Escherichia coli CFT073]
1068_spades_megahit.gam.fasta	PairedContig_25	36900	37856	-	fepB	1-957/957	===============	0/0	100.00	99.79	vfdb	NP_752610	(fepB) ferrienterobactin ABC transporter periplasmic binding protein [Enterobactin (VF0228)] [Escherichia coli CFT073]
1068_spades_megahit.gam.fasta	PairedContig_25	38033	39220	+	entC	1-1188/1188	===============	0/0	100.00	99.75	vfdb	NP_752611	(entC) isochorismate synthase 1 [Enterobactin (VF0228)] [Escherichia coli CFT073]
1068_spades_megahit.gam.fasta	PairedContig_25	39230	40840	+	entE	1-1611/1611	===============	0/0	100.00	98.76	vfdb	NP_752612	(entE) 23-dihydroxybenzoate-AMP ligase component of enterobactin synthase multienzyme complex [Enterobactin (VF0228)] [Escherichia coli CFT073]
1068_spades_megahit.gam.fasta	PairedContig_25	40854	41711	+	entB	1-858/858	===============	0/0	100.00	99.30	vfdb	NP_752613	(entB) isochorismatase [Enterobactin (VF0228)] [Escherichia coli CFT073]
1068_spades_megahit.gam.fasta	PairedContig_25	41711	42457	+	entA	1-747/747	===============	0/0	100.00	98.53	vfdb	NP_752614	(entA) 23-dihydro-23-dihydroxybenzoate dehydrogenase [Enterobactin (VF0228)] [Escherichia coli CFT073]
1068_spades_megahit.gam.fasta	PairedContig_27	36811	38239	-	aslA	1-1428/1428	========/======	2025-01-01	100.00	98.67	vfdb	AAG10151	(aslA) putative arylsulfatase [AslA (VF0238)] [Escherichia coli O18:K1:H7 str. RS218]
1068_spades_megahit.gam.fasta	PairedContig_5	6015	6768	-	yagV/ecpE	1-754/756	===============	0/0	99.74	98.28	vfdb	NP_286006	(yagV/ecpE) E. coli common pilus chaperone EcpE [ECP (VF0404)] [Escherichia coli O157:H7 str. EDL933]
1068_spades_megahit.gam.fasta	PairedContig_5	6692	8335	-	yagW/ecpD	1-1644/1644	===============	0/0	100.00	1999-03-01	vfdb	NP_286007	(yagW/ecpD) polymerized tip adhesin of ECP fibers [ECP (VF0404)] [Escherichia coli O157:H7 str. EDL933]
1068_spades_megahit.gam.fasta	PairedContig_5	8325	10850	-	yagX/ecpC	1-2526/2526	===============	0/0	100.00	97.70	vfdb	NP_286008	(yagX/ecpC) E. coli common pilus usher EcpC [ECP (VF0404)] [Escherichia coli O157:H7 str. EDL933]
1068_spades_megahit.gam.fasta	PairedContig_5	10876	11544	-	yagY/ecpB	1-669/669	===============	0/0	100.00	1998-06-01	vfdb	NP_286009	(yagY/ecpB) E. coli common pilus chaperone EcpB [ECP (VF0404)] [Escherichia coli O157:H7 str. EDL933]
1068_spades_megahit.gam.fasta	PairedContig_5	11601	12188	-	yagZ/ecpA	1-588/588	===============	0/0	100.00	98.30	vfdb	NP_286010	(yagZ/ecpA) E. coli common pilus structural subunit EcpA [ECP (VF0404)] [Escherichia coli O157:H7 str. EDL933]
1068_spades_megahit.gam.fasta	PairedContig_5	12262	12852	-	ykgK/ecpR	1-591/591	===============	0/0	100.00	99.32	vfdb	NP_286011	(ykgK/ecpR) regulator protein EcpR [ECP (VF0404)] [Escherichia coli O157:H7 str. EDL933]
1068_spades_megahit.gam.fasta	PairedContig_5	22105	26355	+	fdeC	1-4251/4251	===============	0/0	100.00	100.00	vfdb	YP_002390132	(fdeC) adhesin FdeC [FdeC (VF0506)] [Escherichia coli O45:K1:H7 str. S88]
1068_spades_megahit.gam.fasta	PairedContig_9	183884	184912	-	chuS	1-1029/1029	===============	0/0	100.00	98.93	vfdb	NP_756169	(chuS) heme oxygenase ChuS [Chu (VF0227)] [Escherichia coli CFT073]
1068_spades_megahit.gam.fasta	PairedContig_9	184961	186907	-	chuA	1-1947/1947	===============	0/0	100.00	99.49	vfdb	NP_756170	(chuA) Outer membrane heme/hemoglobin receptor ChuA [Chu (VF0227)] [Escherichia coli CFT073]
1068_spades_megahit.gam.fasta	PairedContig_9	187549	188541	+	chuT	1-993/993	===============	0/0	100.00	99.80	vfdb	NP_756175	(chuT) periplasmic heme-binding protein ChuT [Chu (VF0227)] [Escherichia coli CFT073]
1068_spades_megahit.gam.fasta	PairedContig_9	188561	189898	+	chuW	1-1338/1338	===============	0/0	100.00	99.48	vfdb	NP_756176	(chuW) Putative oxygen independent coproporphyrinogen III oxidase [Chu (VF0227)] [Escherichia coli CFT073]
1068_spades_megahit.gam.fasta	PairedContig_9	189911	190405	+	chuX	1-495/495	===============	0/0	100.00	99.80	vfdb	NP_756177	(chuX) putative heme-binding protein ChuX [Chu (VF0227)] [Escherichia coli CFT073]
1068_spades_megahit.gam.fasta	PairedContig_9	190405	191028	+	chuY	1-624/624	===============	0/0	100.00	98.40	vfdb	NP_756178	(chuY) ChuY [Chu (VF0227)] [Escherichia coli CFT073]
1068_spades_megahit.gam.fasta	PairedContig_9	191077	192069	+	chuU	1-993/993	===============	0/0	100.00	99.80	vfdb	NP_756179	(chuU) heme permease protein ChuU [Chu (VF0227)] [Escherichia coli CFT073]
1068_spades_megahit.gam.fasta	PairedContig_9	192036	192836	+	chuV	1-801/801	===============	0/0	100.00	99.75	vfdb	NP_756180	(chuV) ATP-binding hydrophilic protein ChuV [Chu (VF0227)] [Escherichia coli CFT073]
1068_spades_megahit.gam.fasta	PairedContig_95	506	1057	-	papX	1-552/552	===============	0/0	100.00	97.46	vfdb	NP_755457	(papX) PapX protein regulates flagellum synthesis to repress motility [P fimbriae (CVF425)] [Escherichia coli CFT073]
1076_spades_megahit.gam.fasta	PairedContig_1068	425	2005	+	espX4	1-1581/1581	========/======	2025-02-02	99.94	92.92	vfdb	NP_290672	(espX4) Type III secretion system effector EspX4 [LEE encoded T3SS (SS020)] [Escherichia coli O157:H7 str. EDL933]
1076_spades_megahit.gam.fasta	PairedContig_1567	810	2339	-	espY3	1-1572/1572	========/======	8/56	96.88	85.81	vfdb	NP_286160	(espY3) Type III secretion system effector EspY3 [LEE encoded T3SS (SS020)] [Escherichia coli O157:H7 str. EDL933]
1076_spades_megahit.gam.fasta	PairedContig_1659	1151	2569	+	espX1	1-1419/1422	===============	0/0	99.79	82.88	vfdb	NP_285716	(espX1) Type III secretion system effector EspX1 [LEE encoded T3SS (SS020)] [Escherichia coli O157:H7 str. EDL933]
1076_spades_megahit.gam.fasta	PairedContig_1863	2	100	-	astA	1-99/117	=============..	0/0	84.62	100.00	vfdb	BAA94855	(astA) heat-stable enterotoxin 1 [EAST1 (VF0216)] [Escherichia coli O44:H18 042]
1076_spades_megahit.gam.fasta	PairedContig_1875	210	1630	+	espX1	1-1422/1422	========/======	2025-01-01	99.93	94.73	vfdb	NP_285716	(espX1) Type III secretion system effector EspX1 [LEE encoded T3SS (SS020)] [Escherichia coli O157:H7 str. EDL933]
1076_spades_megahit.gam.fasta	PairedContig_1925	411	877	+	fimF	1-467/534	==============.	0/0	87.45	1998-07-01	vfdb	NP_757245	(fimF) FimF protein precursor [Type 1 fimbriae (VF0221)] [Escherichia coli CFT073]
1076_spades_megahit.gam.fasta	PairedContig_2109	99	899	+	chuV	1-801/801	===============	0/0	100.00	99.00	vfdb	NP_756180	(chuV) ATP-binding hydrophilic protein ChuV [Chu (VF0227)] [Escherichia coli CFT073]
1076_spades_megahit.gam.fasta	PairedContig_2285	501	1091	+	ykgK/ecpR	1-591/591	===============	0/0	100.00	97.63	vfdb	NP_286011	(ykgK/ecpR) regulator protein EcpR [ECP (VF0404)] [Escherichia coli O157:H7 str. EDL933]
1076_spades_megahit.gam.fasta	PairedContig_2560	1365	2135	+	entD	1-771/771	========/======	2025-02-02	99.87	1991-06-01	vfdb	NP_752599	(entD) phosphopantetheinyl transferase component of enterobactin synthase multienzyme complex [Enterobactin (VF0228)] [Escherichia coli CFT073]
1076_spades_megahit.gam.fasta	PairedContig_2654	2101	4113	+	espX2	1-2013/2013	===============	0/0	100.00	95.48	vfdb	NP_286562	(espX2) Type III secretion system effector EspX2 [LEE encoded T3SS (SS020)] [Escherichia coli O157:H7 str. EDL933]
1076_spades_megahit.gam.fasta	PairedContig_2849	148	687	+	fimI	1-540/540	===============	0/0	100.00	98.89	vfdb	NP_757242	(fimI) Fimbrin-like protein fimI precursor [Type 1 fimbriae (VF0221)] [Escherichia coli CFT073]
1076_spades_megahit.gam.fasta	PairedContig_2849	724	1449	+	fimC	1-726/726	===============	0/0	100.00	98.62	vfdb	NP_757243	(fimC) Chaperone protein fimC precursor [Type 1 fimbriae (VF0221)] [Escherichia coli CFT073]
1076_spades_megahit.gam.fasta	PairedContig_2950	186	669	+	shuX	1-484/495	===============	0/0	97.78	97.52	vfdb	YP_405016	(shuX) shu locus protein ShuX [Shu (VF0256)] [Shigella dysenteriae Sd197]
1076_spades_megahit.gam.fasta	PairedContig_3046	1425	3389	-	espX6	1-1935/2196	========/=====.	3/78	1987-02-01	88.19	vfdb	NP_290952	(espX6) Type III secretion system effector EspX6 [LEE encoded T3SS (SS020)] [Escherichia coli O157:H7 str. EDL933]
1076_spades_megahit.gam.fasta	PairedContig_318	1414	1964	-	papX	1-552/552	========/======	2025-01-01	99.82	1998-01-01	vfdb	NP_755457	(papX) PapX protein regulates flagellum synthesis to repress motility [P fimbriae (CVF425)] [Escherichia coli CFT073]
1076_spades_megahit.gam.fasta	PairedContig_3258	541	1780	+	iucD	1-1240/1338	==============.	0/0	92.68	96.53	vfdb	NP_709457	(iucD) aerobactin synthesis protein IucC lysine 6-monooxygenase [Aerobactin (VF0123)] [Shigella flexneri 2a str. 301]
1076_spades_megahit.gam.fasta	PairedContig_3349	2897	3910	+	espR1	1-1017/1260	========/====..	2025-01-03	80.48	89.87	vfdb	NP_287686	(espR1) Type III secretion system effector espR1 [LEE encoded T3SS (SS020)] [Escherichia coli O157:H7 str. EDL933]
1076_spades_megahit.gam.fasta	PairedContig_3360	290	1582	-	espX5	1-1293/1293	===============	0/0	100.00	94.43	vfdb	NP_290699	(espX5) Type III secretion system effector EspX5 [LEE encoded T3SS (SS020)] [Escherichia coli O157:H7 str. EDL933]
1076_spades_megahit.gam.fasta	PairedContig_3504	205	1038	-	csgG	1-834/834	===============	0/0	100.00	82.85	vfdb	NP_460110	(csgG) curli production assembly/transport protein CsgG [Agf (VF0103)] [Salmonella enterica subsp. enterica serovar Typhimurium str. LT2]
1076_spades_megahit.gam.fasta	PairedContig_3504	1065	1481	-	csgF	1-417/417	========/======	2025-03-08	1999-04-01	81.23	vfdb	NP_460111	(csgF) curli production assembly/transport protein CsgF [Agf (VF0103)] [Salmonella enterica subsp. enterica serovar Typhimurium str. LT2]
1076_spades_megahit.gam.fasta	PairedContig_3504	1900	2550	-	csgD	1-651/651	===============	0/0	100.00	1981-11-01	vfdb	NP_460113	(csgD) DNA-binding transcriptional regulator CsgD [curli fibers/thin aggregative fimbriae (AGF) (AI094)] [Salmonella enterica subsp. enterica serovar Typhimurium str. LT2]
1076_spades_megahit.gam.fasta	PairedContig_3504	3304	3759	+	csgB	1-456/456	========/======	2025-02-02	99.78	1984-03-01	vfdb	NP_460114	(csgB) minor curlin subunit precursor curli nucleator protein CsgB [Agf (VF0103)] [Salmonella enterica subsp. enterica serovar Typhimurium str. LT2]
1076_spades_megahit.gam.fasta	PairedContig_3744	597	2422	+	espL1	1-1826/1899	===============	0/0	96.16	96.28	vfdb	NP_288154	(espL1) Type III secretion system effector espL1 [LEE encoded T3SS (SS020)] [Escherichia coli O157:H7 str. EDL933]
1076_spades_megahit.gam.fasta	PairedContig_514	116	2301	-	espL4	1-2187/2187	========/======	2025-01-01	99.95	95.38	vfdb	NP_290644	(espL4) Type III secretion system effector EspL4 [LEE encoded T3SS (SS020)] [Escherichia coli O157:H7 str. EDL933]
1076_spades_megahit.gam.fasta	PairedContig_519	774	1376	-	fimB	1-603/603	===============	0/0	100.00	97.51	vfdb	NP_757239	(fimB) Type 1 fimbriae Regulatory protein fimB [Type 1 fimbriae (VF0221)] [Escherichia coli CFT073]
1076_spades_megahit.gam.fasta	PairedContig_705	1266	2042	+	kpsM	1-777/777	===============	0/0	100.00	100.00	vfdb	AAA24046	(kpsM) KpsM [K1 capsule (VF0239)] [Escherichia coli O18:K1:H7 str. RS218]
1076_spades_megahit.gam.fasta	PairedContig_705	2039	2698	+	kpsT	1-660/660	===============	0/0	100.00	100.00	vfdb	AAA24047	(kpsT) KpsT [K1 capsule (VF0239)] [Escherichia coli O18:K1:H7 str. RS218]
1081_spades_megahit.gam.fasta	PairedContig_1143	214	4455	-	fdeC	1-4245/4251	========/======	2025-03-05	99.76	92.32	vfdb	YP_002390132	(fdeC) adhesin FdeC [FdeC (VF0506)] [Escherichia coli O45:K1:H7 str. S88]
1081_spades_megahit.gam.fasta	PairedContig_1144	246	4493	+	fdeC	1-4251/4251	========/======	2025-03-05	99.91	92.36	vfdb	YP_002390132	(fdeC) adhesin FdeC [FdeC (VF0506)] [Escherichia coli O45:K1:H7 str. S88]
1081_spades_megahit.gam.fasta	PairedContig_1185	1434	2862	-	aslA	1-1428/1428	========/======	2025-01-01	100.00	97.34	vfdb	AAG10151	(aslA) putative arylsulfatase [AslA (VF0238)] [Escherichia coli O18:K1:H7 str. RS218]
1081_spades_megahit.gam.fasta	PairedContig_126	4035	5711	+	kpsD	1-1677/1677	===============	0/0	100.00	98.33	vfdb	AAA21682	(kpsD) KpsD [K1 capsule (VF0239)] [Escherichia coli O18:K1:H7 str. RS218]
1081_spades_megahit.gam.fasta	PairedContig_126	16048	16432	-	gspM	38-422/423	.==============	0/0	1991-02-01	93.77	vfdb	YP_404609	(gspM) general secretion pathway protein M [T2SS (VF0333)] [Shigella dysenteriae Sd197]
1081_spades_megahit.gam.fasta	PairedContig_1373	1262	2032	-	entD	1-771/771	===============	0/0	100.00	1994-03-01	vfdb	NP_752599	(entD) phosphopantetheinyl transferase component of enterobactin synthase multienzyme complex [Enterobactin (VF0228)] [Escherichia coli CFT073]
1081_spades_megahit.gam.fasta	PairedContig_1477	1	776	-	gspC	1-776/831	===============	0/0	93.38	94.72	vfdb	YP_404599	(gspC) general secretion pathway protein C [T2SS (VF0333)] [Shigella dysenteriae Sd197]
1081_spades_megahit.gam.fasta	PairedContig_1478	371	1570	+	gspF	1-1200/1200	===============	0/0	100.00	94.25	vfdb	YP_404602	(gspF) general secretion pathway protein F [T2SS (VF0333)] [Shigella dysenteriae Sd197]
1081_spades_megahit.gam.fasta	PairedContig_1478	1611	2066	+	gspG	1-456/456	===============	0/0	100.00	96.27	vfdb	YP_404603	(gspG) general secretion pathway protein G [T2SS (VF0333)] [Shigella dysenteriae Sd197]
1081_spades_megahit.gam.fasta	PairedContig_1478	2103	2633	+	gspH	1-531/531	===============	0/0	100.00	94.73	vfdb	YP_404604	(gspH) general secretion pathway protein H [T2SS (VF0333)] [Shigella dysenteriae Sd197]
1081_spades_megahit.gam.fasta	PairedContig_1478	2630	3001	+	gspI	1-372/372	===============	0/0	100.00	92.47	vfdb	YP_404605	(gspI) general secretion pathway protein I [T2SS (VF0333)] [Shigella dysenteriae Sd197]
1081_spades_megahit.gam.fasta	PairedContig_1478	3034	3603	+	gspJ	1-570/570	===============	0/0	100.00	94.56	vfdb	YP_404606	(gspJ) general secretion pathway protein J [T2SS (VF0333)] [Shigella dysenteriae Sd197]
1081_spades_megahit.gam.fasta	PairedContig_1478	3600	4577	+	gspK	1-978/978	===============	0/0	100.00	1997-03-01	vfdb	YP_404607	(gspK) general secretion pathway protein K [T2SS (VF0333)] [Shigella dysenteriae Sd197]
1081_spades_megahit.gam.fasta	PairedContig_1478	4892	5609	+	gspL	1-718/861	=============..	0/0	83.39	94.57	vfdb	YP_404608	(gspL) general secretion pathway protein L [T2SS (VF0333)] [Shigella dysenteriae Sd197]
1081_spades_megahit.gam.fasta	PairedContig_1480	291	1268	+	gspK	1-978/978	===============	0/0	100.00	95.81	vfdb	YP_404607	(gspK) general secretion pathway protein K [T2SS (VF0333)] [Shigella dysenteriae Sd197]
1081_spades_megahit.gam.fasta	PairedContig_1480	1583	2443	+	gspL	1-861/861	===============	0/0	100.00	96.98	vfdb	YP_404608	(gspL) general secretion pathway protein L [T2SS (VF0333)] [Shigella dysenteriae Sd197]
1081_spades_megahit.gam.fasta	PairedContig_1481	608	2060	+	gspE	1-1453/1494	===============	0/0	97.26	94.77	vfdb	YP_404601	(gspE) general secretion pathway protein E [T2SS (VF0333)] [Shigella dysenteriae Sd197]
1081_spades_megahit.gam.fasta	PairedContig_1482	952	2802	-	gspD	1-1836/1836	========/======	2025-01-15	100.00	96.70	vfdb	YP_404600	(gspD) general secretion pathway protein D [T2SS (VF0333)] [Shigella dysenteriae Sd197]
1081_spades_megahit.gam.fasta	PairedContig_1482	3042	3841	-	gspC	32-831/831	===============	0/0	96.27	94.62	vfdb	YP_404599	(gspC) general secretion pathway protein C [T2SS (VF0333)] [Shigella dysenteriae Sd197]
1081_spades_megahit.gam.fasta	PairedContig_1612	479	1899	+	espX1	1-1422/1422	========/======	2025-01-01	99.93	94.66	vfdb	NP_285716	(espX1) Type III secretion system effector EspX1 [LEE encoded T3SS (SS020)] [Escherichia coli O157:H7 str. EDL933]
1081_spades_megahit.gam.fasta	PairedContig_1708	308	1033	-	fimC	1-726/726	===============	0/0	100.00	98.76	vfdb	NP_757243	(fimC) Chaperone protein fimC precursor [Type 1 fimbriae (VF0221)] [Escherichia coli CFT073]
1081_spades_megahit.gam.fasta	PairedContig_1708	1070	1609	-	fimI	1-540/540	===============	0/0	100.00	99.26	vfdb	NP_757242	(fimI) Fimbrin-like protein fimI precursor [Type 1 fimbriae (VF0221)] [Escherichia coli CFT073]
1081_spades_megahit.gam.fasta	PairedContig_1865	152	967	-	fepC	1-816/816	===============	0/0	100.00	97.30	vfdb	NP_752606	(fepC) ferrienterobactin ABC transporter ATPase [Enterobactin (VF0228)] [Escherichia coli CFT073]
1081_spades_megahit.gam.fasta	PairedContig_1866	248	1094	+	fepG	1-847/993	=============..	0/0	85.30	93.74	vfdb	NP_752607	(fepG) iron-enterobactin ABC transporter permease [Enterobactin (VF0228)] [Escherichia coli CFT073]
1081_spades_megahit.gam.fasta	PairedContig_1955	2370	3620	+	espR1	1-1251/1260	===============	0/0	99.29	94.64	vfdb	NP_287686	(espR1) Type III secretion system effector espR1 [LEE encoded T3SS (SS020)] [Escherichia coli O157:H7 str. EDL933]
1081_spades_megahit.gam.fasta	PairedContig_226	290	1540	+	entS	1-1251/1251	===============	0/0	100.00	1997-04-01	vfdb	NP_752609	(entS) enterobactin exporter iron-regulated [enterobactin (IA019)] [Escherichia coli CFT073]
1081_spades_megahit.gam.fasta	PairedContig_226	1544	2500	-	fepB	1-957/957	===============	0/0	100.00	1998-02-01	vfdb	NP_752610	(fepB) ferrienterobactin ABC transporter periplasmic binding protein [Enterobactin (VF0228)] [Escherichia coli CFT073]
1081_spades_megahit.gam.fasta	PairedContig_2308	162	795	+	entD	138-771/771	..=============	0/0	82.23	1993-06-01	vfdb	NP_752599	(entD) phosphopantetheinyl transferase component of enterobactin synthase multienzyme complex [Enterobactin (VF0228)] [Escherichia coli CFT073]
1081_spades_megahit.gam.fasta	PairedContig_2318	1	1628	+	espL1	242-1899/1899	.=======/======	2/30	85.73	1995-05-01	vfdb	NP_288154	(espL1) Type III secretion system effector espL1 [LEE encoded T3SS (SS020)] [Escherichia coli O157:H7 str. EDL933]
1081_spades_megahit.gam.fasta	PairedContig_2394	946	1401	+	gspG	1-456/456	===============	0/0	100.00	95.61	vfdb	YP_404603	(gspG) general secretion pathway protein G [T2SS (VF0333)] [Shigella dysenteriae Sd197]
1081_spades_megahit.gam.fasta	PairedContig_2394	1438	1967	+	gspH	1-531/531	========/======	2025-01-01	99.81	95.86	vfdb	YP_404604	(gspH) general secretion pathway protein H [T2SS (VF0333)] [Shigella dysenteriae Sd197]
1081_spades_megahit.gam.fasta	PairedContig_241	121	1701	+	espX4	1-1581/1581	===============	0/0	100.00	95.76	vfdb	NP_290672	(espX4) Type III secretion system effector EspX4 [LEE encoded T3SS (SS020)] [Escherichia coli O157:H7 str. EDL933]
1081_spades_megahit.gam.fasta	PairedContig_2475	1	577	+	ykgK/ecpR	15-591/591	===============	0/0	97.63	99.65	vfdb	NP_286011	(ykgK/ecpR) regulator protein EcpR [ECP (VF0404)] [Escherichia coli O157:H7 str. EDL933]
1081_spades_megahit.gam.fasta	PairedContig_2475	652	1239	+	yagZ/ecpA	1-588/588	===============	0/0	100.00	98.98	vfdb	NP_286010	(yagZ/ecpA) E. coli common pilus structural subunit EcpA [ECP (VF0404)] [Escherichia coli O157:H7 str. EDL933]
1081_spades_megahit.gam.fasta	PairedContig_2475	1297	1965	+	yagY/ecpB	1-669/669	===============	0/0	100.00	98.95	vfdb	NP_286009	(yagY/ecpB) E. coli common pilus chaperone EcpB [ECP (VF0404)] [Escherichia coli O157:H7 str. EDL933]
1081_spades_megahit.gam.fasta	PairedContig_2475	1991	4516	+	yagX/ecpC	1-2526/2526	===============	0/0	100.00	98.85	vfdb	NP_286008	(yagX/ecpC) E. coli common pilus usher EcpC [ECP (VF0404)] [Escherichia coli O157:H7 str. EDL933]
1081_spades_megahit.gam.fasta	PairedContig_2475	4506	6149	+	yagW/ecpD	1-1644/1644	===============	0/0	100.00	1999-03-01	vfdb	NP_286007	(yagW/ecpD) polymerized tip adhesin of ECP fibers [ECP (VF0404)] [Escherichia coli O157:H7 str. EDL933]
1081_spades_megahit.gam.fasta	PairedContig_2475	6073	6826	+	yagV/ecpE	1-754/756	===============	0/0	99.74	98.14	vfdb	NP_286006	(yagV/ecpE) E. coli common pilus chaperone EcpE [ECP (VF0404)] [Escherichia coli O157:H7 str. EDL933]
1081_spades_megahit.gam.fasta	PairedContig_2611	418	987	-	espY2	1-570/570	===============	0/0	100.00	1994-03-01	vfdb	NP_285765	(espY2) Type III secretion system effector EspY2 [LEE encoded T3SS (SS020)] [Escherichia coli O157:H7 str. EDL933]
1081_spades_megahit.gam.fasta	PairedContig_2724	1028	2080	+	ompA	1-1041/1041	========/======	2025-01-12	100.00	95.35	vfdb	AAF37887	(ompA) outer membrane protein A [OmpA (VF0236)] [Escherichia coli O18:K1:H7 str. RS218]
1081_spades_megahit.gam.fasta	PairedContig_2736	77	1975	+	espL1	1-1899/1899	===============	0/0	100.00	96.00	vfdb	NP_288154	(espL1) Type III secretion system effector espL1 [LEE encoded T3SS (SS020)] [Escherichia coli O157:H7 str. EDL933]
1081_spades_megahit.gam.fasta	PairedContig_299	102	902	-	chuV	1-801/801	===============	0/0	100.00	99.25	vfdb	NP_756180	(chuV) ATP-binding hydrophilic protein ChuV [Chu (VF0227)] [Escherichia coli CFT073]
1081_spades_megahit.gam.fasta	PairedContig_299	869	1861	-	chuU	1-993/993	===============	0/0	100.00	98.89	vfdb	NP_756179	(chuU) heme permease protein ChuU [Chu (VF0227)] [Escherichia coli CFT073]
1081_spades_megahit.gam.fasta	PairedContig_299	1910	2533	-	chuY	1-624/624	===============	0/0	100.00	98.40	vfdb	NP_756178	(chuY) ChuY [Chu (VF0227)] [Escherichia coli CFT073]
1081_spades_megahit.gam.fasta	PairedContig_299	2533	3027	-	chuX	1-495/495	===============	0/0	100.00	97.78	vfdb	NP_756177	(chuX) putative heme-binding protein ChuX [Chu (VF0227)] [Escherichia coli CFT073]
1081_spades_megahit.gam.fasta	PairedContig_299	3040	4377	-	chuW	1-1338/1338	===============	0/0	100.00	97.98	vfdb	NP_756176	(chuW) Putative oxygen independent coproporphyrinogen III oxidase [Chu (VF0227)] [Escherichia coli CFT073]
1081_spades_megahit.gam.fasta	PairedContig_299	4397	5389	-	chuT	1-993/993	===============	0/0	100.00	98.49	vfdb	NP_756175	(chuT) periplasmic heme-binding protein ChuT [Chu (VF0227)] [Escherichia coli CFT073]
1081_spades_megahit.gam.fasta	PairedContig_299	5995	7977	+	shuA	1-1983/1983	===============	0/0	100.00	98.13	vfdb	YP_405019	(shuA) outer membrane heme/hemoglobin receptor ShuA [Shu (VF0256)] [Shigella dysenteriae Sd197]
1081_spades_megahit.gam.fasta	PairedContig_299	8026	9054	+	chuS	1-1029/1029	===============	0/0	100.00	97.96	vfdb	NP_756169	(chuS) heme oxygenase ChuS [Chu (VF0227)] [Escherichia coli CFT073]
1081_spades_megahit.gam.fasta	PairedContig_3005	4089	5251	+	iroB	1-1163/1164	===============	0/0	99.91	98.37	vfdb	NP_753168	(iroB) glucosyltransferase IroB [Salmochelin (IA013)] [Escherichia coli CFT073]
1081_spades_megahit.gam.fasta	PairedContig_3005	5314	9051	+	iroC	1-3738/3738	===============	0/0	100.00	99.14	vfdb	NP_753167	(iroC) ATP binding cassette transporter [Salmochelin (IA013)] [Escherichia coli CFT073]
1081_spades_megahit.gam.fasta	PairedContig_3005	9155	10384	+	iroD	1-1230/1230	===============	0/0	100.00	98.62	vfdb	NP_753166	(iroD) esterase [Salmochelin (IA013)] [Escherichia coli CFT073]
1081_spades_megahit.gam.fasta	PairedContig_3005	10469	11425	+	iroE	1-957/957	===============	0/0	100.00	99.48	vfdb	NP_753165	(iroE) esterase [Salmochelin (IA013)] [Escherichia coli CFT073]
1081_spades_megahit.gam.fasta	PairedContig_3005	11470	13647	-	iroN	1-2178/2178	===============	0/0	100.00	99.13	vfdb	NP_753164	(iroN) salmochelin receptor IroN [IroN (VF0230)] [Escherichia coli CFT073]
1081_spades_megahit.gam.fasta	PairedContig_3006	7073	8860	+	iucA	1-1788/1788	===============	0/0	100.00	94.24	vfdb	NP_755502	(iucA) aerobactin siderophore biosynthesis protein IucD [Aerobactin (VF0229)] [Escherichia coli CFT073]
1081_spades_megahit.gam.fasta	PairedContig_3006	8861	9809	+	iucB	1-948/948	========/======	2025-01-01	100.00	95.47	vfdb	NP_755501	(iucB) aerobactin siderophore biosynthesis protein IucB [Aerobactin (VF0229)] [Escherichia coli CFT073]
1081_spades_megahit.gam.fasta	PairedContig_3006	9809	11551	+	iucC	1-1743/1743	===============	0/0	100.00	1996-04-01	vfdb	NP_755500	(iucC) aerobactin siderophore biosynthesis protein IucC [Aerobactin (VF0229)] [Escherichia coli CFT073]
1081_spades_megahit.gam.fasta	PairedContig_3006	11548	12869	+	iucD	1-1323/1338	========/======	2025-01-01	98.80	96.30	vfdb	NP_755499	(iucD) L-lysine 6-monooxygenase IucD [Aerobactin (VF0229)] [Escherichia coli CFT073]
1081_spades_megahit.gam.fasta	PairedContig_3006	12807	15108	+	iutA	1-2280/2280	========/======	2025-03-24	99.96	88.36	vfdb	NP_755498	(iutA) ferric aerobactin receptor precusor IutA [Aerobactin (VF0229)] [Escherichia coli CFT073]
1081_spades_megahit.gam.fasta	PairedContig_3129	122	1702	+	espX4	1-1581/1581	========/======	2025-02-02	99.94	93.49	vfdb	NP_290672	(espX4) Type III secretion system effector EspX4 [LEE encoded T3SS (SS020)] [Escherichia coli O157:H7 str. EDL933]
1081_spades_megahit.gam.fasta	PairedContig_3358	385	987	+	fimB	1-603/603	===============	0/0	100.00	98.34	vfdb	NP_757239	(fimB) Type 1 fimbriae Regulatory protein fimB [Type 1 fimbriae (VF0221)] [Escherichia coli CFT073]
1081_spades_megahit.gam.fasta	PairedContig_3358	1465	2061	+	fimE	1-597/597	===============	0/0	100.00	99.16	vfdb	NP_757240	(fimE) Type 1 fimbriae Regulatory protein fimE [Type 1 fimbriae (VF0221)] [Escherichia coli CFT073]
1081_spades_megahit.gam.fasta	PairedContig_3490	117	1130	-	espR1	240-1253/1260	..=============	0/0	80.48	1994-08-01	vfdb	NP_287686	(espR1) Type III secretion system effector espR1 [LEE encoded T3SS (SS020)] [Escherichia coli O157:H7 str. EDL933]
1081_spades_megahit.gam.fasta	PairedContig_636	450	1742	-	espX5	1-1293/1293	===============	0/0	100.00	95.67	vfdb	NP_290699	(espX5) Type III secretion system effector EspX5 [LEE encoded T3SS (SS020)] [Escherichia coli O157:H7 str. EDL933]
1081_spades_megahit.gam.fasta	PairedContig_653	1	1563	-	entE	23-1585/1611	===============	0/0	1997-02-01	1993-03-01	vfdb	NP_752612	(entE) 23-dihydroxybenzoate-AMP ligase component of enterobactin synthase multienzyme complex [Enterobactin (VF0228)] [Escherichia coli CFT073]
1081_spades_megahit.gam.fasta	PairedContig_730	434	1345	-	fimH	1-912/912	===============	0/0	100.00	98.79	vfdb	NP_757248	(fimH) FimH protein precursor [Type 1 fimbriae (VF0221)] [Escherichia coli CFT073]
1081_spades_megahit.gam.fasta	PairedContig_730	1356	1859	-	fimG	1-504/504	===============	0/0	100.00	99.21	vfdb	NP_757247	(fimG) FimG protein precursor [Type 1 fimbriae (VF0221)] [Escherichia coli CFT073]
1081_spades_megahit.gam.fasta	PairedContig_730	1872	2405	-	fimF	1-534/534	===============	0/0	100.00	97.57	vfdb	NP_757245	(fimF) FimF protein precursor [Type 1 fimbriae (VF0221)] [Escherichia coli CFT073]
1081_spades_megahit.gam.fasta	PairedContig_731	1	2212	+	fimD	187-2398/2637	.=============.	0/0	83.88	98.78	vfdb	NP_757244	(fimD) Outer membrane usher protein fimD precursor [Type 1 fimbriae (VF0221)] [Escherichia coli CFT073]
1081_spades_megahit.gam.fasta	PairedContig_753	221	676	-	csgB	1-456/456	========/======	2025-02-02	99.78	83.59	vfdb	NP_460114	(csgB) minor curlin subunit precursor curli nucleator protein CsgB [Agf (VF0103)] [Salmonella enterica subsp. enterica serovar Typhimurium str. LT2]
1081_spades_megahit.gam.fasta	PairedContig_753	1431	2081	+	csgD	1-651/651	===============	0/0	100.00	81.26	vfdb	NP_460113	(csgD) DNA-binding transcriptional regulator CsgD [curli fibers/thin aggregative fimbriae (AGF) (AI094)] [Salmonella enterica subsp. enterica serovar Typhimurium str. LT2]
1081_spades_megahit.gam.fasta	PairedContig_753	2500	2916	+	csgF	1-417/417	========/======	2025-03-08	1999-04-01	81.23	vfdb	NP_460111	(csgF) curli production assembly/transport protein CsgF [Agf (VF0103)] [Salmonella enterica subsp. enterica serovar Typhimurium str. LT2]
1081_spades_megahit.gam.fasta	PairedContig_753	2943	3776	+	csgG	1-834/834	===============	0/0	100.00	82.97	vfdb	NP_460110	(csgG) curli production assembly/transport protein CsgG [Agf (VF0103)] [Salmonella enterica subsp. enterica serovar Typhimurium str. LT2]
1081_spades_megahit.gam.fasta	PairedContig_881	808	3216	-	espY4	1-2409/2409	========/======	2025-04-10	99.79	89.23	vfdb	NP_290352	(espY4) Type III secretion system effector EspY4 [LEE encoded T3SS (SS020)] [Escherichia coli O157:H7 str. EDL933]
1081_spades_megahit.gam.fasta	PairedContig_942	2245	2630	-	gspM	38-423/423	.==============	0/0	91.25	93.78	vfdb	YP_404609	(gspM) general secretion pathway protein M [T2SS (VF0333)] [Shigella dysenteriae Sd197]
1081_spades_megahit.gam.fasta	PairedContig_978	364	1221	+	entB	1-858/858	===============	0/0	100.00	98.83	vfdb	NP_752613	(entB) isochorismatase [Enterobactin (VF0228)] [Escherichia coli CFT073]
1081_spades_megahit.gam.fasta	PairedContig_978	1221	1967	+	entA	1-747/747	===============	0/0	100.00	97.32	vfdb	NP_752614	(entA) 23-dihydro-23-dihydroxybenzoate dehydrogenase [Enterobactin (VF0228)] [Escherichia coli CFT073]
1083_spades_megahit.gam.fasta	PairedContig_198	26147	30388	-	fdeC	1-4245/4251	========/======	2025-03-05	99.76	92.37	vfdb	YP_002390132	(fdeC) adhesin FdeC [FdeC (VF0506)] [Escherichia coli O45:K1:H7 str. S88]
1083_spades_megahit.gam.fasta	PairedContig_198	33408	33998	+	ykgK/ecpR	1-591/591	===============	0/0	100.00	97.63	vfdb	NP_286011	(ykgK/ecpR) regulator protein EcpR [ECP (VF0404)] [Escherichia coli O157:H7 str. EDL933]
1083_spades_megahit.gam.fasta	PairedContig_198	34073	34660	+	yagZ/ecpA	1-588/588	===============	0/0	100.00	99.32	vfdb	NP_286010	(yagZ/ecpA) E. coli common pilus structural subunit EcpA [ECP (VF0404)] [Escherichia coli O157:H7 str. EDL933]
1083_spades_megahit.gam.fasta	PairedContig_198	34718	35386	+	yagY/ecpB	1-669/669	===============	0/0	100.00	98.66	vfdb	NP_286009	(yagY/ecpB) E. coli common pilus chaperone EcpB [ECP (VF0404)] [Escherichia coli O157:H7 str. EDL933]
1083_spades_megahit.gam.fasta	PairedContig_198	35412	37937	+	yagX/ecpC	1-2526/2526	===============	0/0	100.00	98.65	vfdb	NP_286008	(yagX/ecpC) E. coli common pilus usher EcpC [ECP (VF0404)] [Escherichia coli O157:H7 str. EDL933]
1083_spades_megahit.gam.fasta	PairedContig_198	37927	39570	+	yagW/ecpD	1-1644/1644	===============	0/0	100.00	98.60	vfdb	NP_286007	(yagW/ecpD) polymerized tip adhesin of ECP fibers [ECP (VF0404)] [Escherichia coli O157:H7 str. EDL933]
1083_spades_megahit.gam.fasta	PairedContig_198	39494	40247	+	yagV/ecpE	1-754/756	===============	0/0	99.74	96.82	vfdb	NP_286006	(yagV/ecpE) E. coli common pilus chaperone EcpE [ECP (VF0404)] [Escherichia coli O157:H7 str. EDL933]
1083_spades_megahit.gam.fasta	PairedContig_20	40877	41710	-	csgG	1-834/834	===============	0/0	100.00	1983-09-01	vfdb	NP_460110	(csgG) curli production assembly/transport protein CsgG [Agf (VF0103)] [Salmonella enterica subsp. enterica serovar Typhimurium str. LT2]
1083_spades_megahit.gam.fasta	PairedContig_20	41737	42153	-	csgF	1-417/417	========/======	2025-03-08	1999-04-01	81.23	vfdb	NP_460111	(csgF) curli production assembly/transport protein CsgF [Agf (VF0103)] [Salmonella enterica subsp. enterica serovar Typhimurium str. LT2]
1083_spades_megahit.gam.fasta	PairedContig_20	42572	43222	-	csgD	1-651/651	===============	0/0	100.00	1981-11-01	vfdb	NP_460113	(csgD) DNA-binding transcriptional regulator CsgD [curli fibers/thin aggregative fimbriae (AGF) (AI094)] [Salmonella enterica subsp. enterica serovar Typhimurium str. LT2]
1083_spades_megahit.gam.fasta	PairedContig_20	43976	44431	+	csgB	1-456/456	========/======	2025-02-02	99.78	1984-03-01	vfdb	NP_460114	(csgB) minor curlin subunit precursor curli nucleator protein CsgB [Agf (VF0103)] [Salmonella enterica subsp. enterica serovar Typhimurium str. LT2]
1083_spades_megahit.gam.fasta	PairedContig_22	74345	76213	-	espL1	1-1899/1899	========/======	2/30	98.42	95.26	vfdb	NP_288154	(espL1) Type III secretion system effector espL1 [LEE encoded T3SS (SS020)] [Escherichia coli O157:H7 str. EDL933]
1083_spades_megahit.gam.fasta	PairedContig_230	4089	5251	+	iroB	1-1163/1164	===============	0/0	99.91	98.37	vfdb	NP_753168	(iroB) glucosyltransferase IroB [Salmochelin (IA013)] [Escherichia coli CFT073]
1083_spades_megahit.gam.fasta	PairedContig_230	5314	9051	+	iroC	1-3738/3738	===============	0/0	100.00	99.14	vfdb	NP_753167	(iroC) ATP binding cassette transporter [Salmochelin (IA013)] [Escherichia coli CFT073]
1083_spades_megahit.gam.fasta	PairedContig_230	9155	10384	+	iroD	1-1230/1230	===============	0/0	100.00	98.62	vfdb	NP_753166	(iroD) esterase [Salmochelin (IA013)] [Escherichia coli CFT073]
1083_spades_megahit.gam.fasta	PairedContig_230	10469	11425	+	iroE	1-957/957	===============	0/0	100.00	99.48	vfdb	NP_753165	(iroE) esterase [Salmochelin (IA013)] [Escherichia coli CFT073]
1083_spades_megahit.gam.fasta	PairedContig_230	11470	13647	-	iroN	1-2178/2178	===============	0/0	100.00	99.13	vfdb	NP_753164	(iroN) salmochelin receptor IroN [IroN (VF0230)] [Escherichia coli CFT073]
1083_spades_megahit.gam.fasta	PairedContig_233	7072	8859	+	iucA	1-1788/1788	===============	0/0	100.00	94.24	vfdb	NP_755502	(iucA) aerobactin siderophore biosynthesis protein IucD [Aerobactin (VF0229)] [Escherichia coli CFT073]
1083_spades_megahit.gam.fasta	PairedContig_233	8860	9808	+	iucB	1-948/948	========/======	2025-01-01	100.00	95.47	vfdb	NP_755501	(iucB) aerobactin siderophore biosynthesis protein IucB [Aerobactin (VF0229)] [Escherichia coli CFT073]
1083_spades_megahit.gam.fasta	PairedContig_233	9808	11550	+	iucC	1-1743/1743	===============	0/0	100.00	1996-04-01	vfdb	NP_755500	(iucC) aerobactin siderophore biosynthesis protein IucC [Aerobactin (VF0229)] [Escherichia coli CFT073]
1083_spades_megahit.gam.fasta	PairedContig_233	11547	12868	+	iucD	1-1323/1338	========/======	2025-01-01	98.80	96.30	vfdb	NP_755499	(iucD) L-lysine 6-monooxygenase IucD [Aerobactin (VF0229)] [Escherichia coli CFT073]
1083_spades_megahit.gam.fasta	PairedContig_233	12806	15107	+	iutA	1-2280/2280	========/======	2025-03-24	99.96	88.36	vfdb	NP_755498	(iutA) ferric aerobactin receptor precusor IutA [Aerobactin (VF0229)] [Escherichia coli CFT073]
1083_spades_megahit.gam.fasta	PairedContig_25	73584	74876	+	espX5	1-1293/1293	===============	0/0	100.00	95.67	vfdb	NP_290699	(espX5) Type III secretion system effector EspX5 [LEE encoded T3SS (SS020)] [Escherichia coli O157:H7 str. EDL933]
1083_spades_megahit.gam.fasta	PairedContig_25	104396	105976	-	espX4	1-1581/1581	========/======	2025-02-02	99.94	1993-11-01	vfdb	NP_290672	(espX4) Type III secretion system effector EspX4 [LEE encoded T3SS (SS020)] [Escherichia coli O157:H7 str. EDL933]
1083_spades_megahit.gam.fasta	PairedContig_25	137170	139356	+	espL4	1-2187/2187	===============	0/0	100.00	97.39	vfdb	NP_290644	(espL4) Type III secretion system effector EspL4 [LEE encoded T3SS (SS020)] [Escherichia coli O157:H7 str. EDL933]
1083_spades_megahit.gam.fasta	PairedContig_26	1194	2614	-	espX1	1-1422/1422	========/======	2025-01-01	99.93	94.66	vfdb	NP_285716	(espX1) Type III secretion system effector EspX1 [LEE encoded T3SS (SS020)] [Escherichia coli O157:H7 str. EDL933]
1083_spades_megahit.gam.fasta	PairedContig_30	102457	103203	-	entA	1-747/747	===============	0/0	100.00	95.98	vfdb	NP_752614	(entA) 23-dihydro-23-dihydroxybenzoate dehydrogenase [Enterobactin (VF0228)] [Escherichia coli CFT073]
1083_spades_megahit.gam.fasta	PairedContig_30	103203	104060	-	entB	1-858/858	===============	0/0	100.00	97.44	vfdb	NP_752613	(entB) isochorismatase [Enterobactin (VF0228)] [Escherichia coli CFT073]
1083_spades_megahit.gam.fasta	PairedContig_30	104074	105684	-	entE	1-1611/1611	===============	0/0	100.00	95.41	vfdb	NP_752612	(entE) 23-dihydroxybenzoate-AMP ligase component of enterobactin synthase multienzyme complex [Enterobactin (VF0228)] [Escherichia coli CFT073]
1083_spades_megahit.gam.fasta	PairedContig_30	105694	106881	-	entC	1-1188/1188	===============	0/0	100.00	97.47	vfdb	NP_752611	(entC) isochorismate synthase 1 [Enterobactin (VF0228)] [Escherichia coli CFT073]
1083_spades_megahit.gam.fasta	PairedContig_30	107244	108200	+	fepB	1-957/957	===============	0/0	100.00	97.39	vfdb	NP_752610	(fepB) ferrienterobactin ABC transporter periplasmic binding protein [Enterobactin (VF0228)] [Escherichia coli CFT073]
1083_spades_megahit.gam.fasta	PairedContig_30	108204	109454	-	entS	1-1251/1251	===============	0/0	100.00	95.76	vfdb	NP_752609	(entS) enterobactin exporter iron-regulated [enterobactin (IA019)] [Escherichia coli CFT073]
1083_spades_megahit.gam.fasta	PairedContig_30	109553	110569	+	fepD	1-1017/1017	===============	0/0	100.00	95.97	vfdb	NP_752608	(fepD) ferrienterobactin ABC transporter permease [Enterobactin (VF0228)] [Escherichia coli CFT073]
1083_spades_megahit.gam.fasta	PairedContig_30	110566	111558	+	fepG	1-993/993	===============	0/0	100.00	93.96	vfdb	NP_752607	(fepG) iron-enterobactin ABC transporter permease [Enterobactin (VF0228)] [Escherichia coli CFT073]
1083_spades_megahit.gam.fasta	PairedContig_30	111555	112370	+	fepC	1-816/816	===============	0/0	100.00	97.30	vfdb	NP_752606	(fepC) ferrienterobactin ABC transporter ATPase [Enterobactin (VF0228)] [Escherichia coli CFT073]
1083_spades_megahit.gam.fasta	PairedContig_30	113768	117597	-	entF	1-3830/3882	===============	0/0	98.66	95.41	vfdb	NP_752604	(entF) enterobactin synthase multienzyme complex component ATP-dependent [Enterobactin (VF0228)] [Escherichia coli CFT073]
1083_spades_megahit.gam.fasta	PairedContig_30	117815	119017	-	fes	1-1203/1203	===============	0/0	100.00	96.76	vfdb	NP_752602	(fes) enterobactin/ferric enterobactin esterase [enterobactin (IA019)] [Escherichia coli CFT073]
1083_spades_megahit.gam.fasta	PairedContig_30	119260	121500	+	fepA	1-2241/2241	===============	0/0	100.00	96.79	vfdb	NP_752600	(fepA) ferrienterobactin outer membrane transporter [Enterobactin (VF0228)] [Escherichia coli CFT073]
1083_spades_megahit.gam.fasta	PairedContig_30	121525	122295	+	entD	1-771/771	===============	0/0	100.00	1994-03-01	vfdb	NP_752599	(entD) phosphopantetheinyl transferase component of enterobactin synthase multienzyme complex [Enterobactin (VF0228)] [Escherichia coli CFT073]
1083_spades_megahit.gam.fasta	PairedContig_310	2248	2670	-	gspM	1-423/423	===============	0/0	100.00	1994-09-01	vfdb	YP_404609	(gspM) general secretion pathway protein M [T2SS (VF0333)] [Shigella dysenteriae Sd197]
1083_spades_megahit.gam.fasta	PairedContig_310	2786	3646	-	gspL	1-861/861	===============	0/0	100.00	97.56	vfdb	YP_404608	(gspL) general secretion pathway protein L [T2SS (VF0333)] [Shigella dysenteriae Sd197]
1083_spades_megahit.gam.fasta	PairedContig_310	3961	4938	-	gspK	1-978/978	===============	0/0	100.00	1996-11-01	vfdb	YP_404607	(gspK) general secretion pathway protein K [T2SS (VF0333)] [Shigella dysenteriae Sd197]
1083_spades_megahit.gam.fasta	PairedContig_310	4935	5504	-	gspJ	1-570/570	===============	0/0	100.00	1997-02-01	vfdb	YP_404606	(gspJ) general secretion pathway protein J [T2SS (VF0333)] [Shigella dysenteriae Sd197]
1083_spades_megahit.gam.fasta	PairedContig_310	5537	5908	-	gspI	1-372/372	===============	0/0	100.00	95.16	vfdb	YP_404605	(gspI) general secretion pathway protein I [T2SS (VF0333)] [Shigella dysenteriae Sd197]
1083_spades_megahit.gam.fasta	PairedContig_310	5905	6434	-	gspH	1-531/531	========/======	2025-01-01	99.81	95.86	vfdb	YP_404604	(gspH) general secretion pathway protein H [T2SS (VF0333)] [Shigella dysenteriae Sd197]
1083_spades_megahit.gam.fasta	PairedContig_310	6471	6926	-	gspG	1-456/456	===============	0/0	100.00	95.61	vfdb	YP_404603	(gspG) general secretion pathway protein G [T2SS (VF0333)] [Shigella dysenteriae Sd197]
1083_spades_megahit.gam.fasta	PairedContig_310	6967	8166	-	gspF	1-1200/1200	===============	0/0	100.00	96.25	vfdb	YP_404602	(gspF) general secretion pathway protein F [T2SS (VF0333)] [Shigella dysenteriae Sd197]
1083_spades_megahit.gam.fasta	PairedContig_310	8166	9659	-	gspE	1-1494/1494	===============	0/0	100.00	1997-12-01	vfdb	YP_404601	(gspE) general secretion pathway protein E [T2SS (VF0333)] [Shigella dysenteriae Sd197]
1083_spades_megahit.gam.fasta	PairedContig_310	9659	11509	-	gspD	1-1836/1836	========/======	2025-01-15	100.00	1997-03-01	vfdb	YP_404600	(gspD) general secretion pathway protein D [T2SS (VF0333)] [Shigella dysenteriae Sd197]
1083_spades_megahit.gam.fasta	PairedContig_310	11749	12579	-	gspC	1-831/831	===============	0/0	100.00	1995-07-01	vfdb	YP_404599	(gspC) general secretion pathway protein C [T2SS (VF0333)] [Shigella dysenteriae Sd197]
1083_spades_megahit.gam.fasta	PairedContig_311	31682	32737	+	espR1	198-1253/1260	..=============	0/0	83.81	94.22	vfdb	NP_287686	(espR1) Type III secretion system effector espR1 [LEE encoded T3SS (SS020)] [Escherichia coli O157:H7 str. EDL933]
1083_spades_megahit.gam.fasta	PairedContig_315	29190	30242	+	ompA	1-1041/1041	========/======	2025-01-12	100.00	94.30	vfdb	AAF37887	(ompA) outer membrane protein A [OmpA (VF0236)] [Escherichia coli O18:K1:H7 str. RS218]
1083_spades_megahit.gam.fasta	PairedContig_32	94570	95481	-	fimH	1-912/912	===============	0/0	100.00	97.70	vfdb	NP_757248	(fimH) FimH protein precursor [Type 1 fimbriae (VF0221)] [Escherichia coli CFT073]
1083_spades_megahit.gam.fasta	PairedContig_32	95492	95995	-	fimG	1-504/504	===============	0/0	100.00	98.21	vfdb	NP_757247	(fimG) FimG protein precursor [Type 1 fimbriae (VF0221)] [Escherichia coli CFT073]
1083_spades_megahit.gam.fasta	PairedContig_32	96008	96541	-	fimF	1-534/534	===============	0/0	100.00	97.75	vfdb	NP_757245	(fimF) FimF protein precursor [Type 1 fimbriae (VF0221)] [Escherichia coli CFT073]
1083_spades_megahit.gam.fasta	PairedContig_32	96548	99184	-	fimD	1-2637/2637	===============	0/0	100.00	98.71	vfdb	NP_757244	(fimD) Outer membrane usher protein fimD precursor [Type 1 fimbriae (VF0221)] [Escherichia coli CFT073]
1083_spades_megahit.gam.fasta	PairedContig_32	99251	99976	-	fimC	1-726/726	===============	0/0	100.00	98.35	vfdb	NP_757243	(fimC) Chaperone protein fimC precursor [Type 1 fimbriae (VF0221)] [Escherichia coli CFT073]
1083_spades_megahit.gam.fasta	PairedContig_32	100013	100552	-	fimI	1-540/540	===============	0/0	100.00	1999-07-01	vfdb	NP_757242	(fimI) Fimbrin-like protein fimI precursor [Type 1 fimbriae (VF0221)] [Escherichia coli CFT073]
1083_spades_megahit.gam.fasta	PairedContig_32	100617	101221	-	fimA	1-606/606	========/======	2025-01-01	99.83	90.59	vfdb	NP_757241	(fimA) Type-1 fimbrial protein A chain precursor [Type 1 fimbriae (VF0221)] [Escherichia coli CFT073]
1083_spades_megahit.gam.fasta	PairedContig_32	101645	102241	-	fimE	1-597/597	===============	0/0	100.00	99.16	vfdb	NP_757240	(fimE) Type 1 fimbriae Regulatory protein fimE [Type 1 fimbriae (VF0221)] [Escherichia coli CFT073]
1083_spades_megahit.gam.fasta	PairedContig_32	102719	103321	-	fimB	1-603/603	===============	0/0	100.00	98.18	vfdb	NP_757239	(fimB) Type 1 fimbriae Regulatory protein fimB [Type 1 fimbriae (VF0221)] [Escherichia coli CFT073]
1086_spades_megahit.gam.fasta	PairedContig_101	21122	22017	-	gtrB	1-896/930	========/======	2025-04-08	95.91	82.89	vfdb	NP_706258	(gtrB) bactoprenol glucosyl transferase [LPS (VF0124)] [Shigella flexneri 2a str. 301]
1086_spades_megahit.gam.fasta	PairedContig_101	22014	22376	-	gtrA	1-363/363	===============	0/0	100.00	88.98	vfdb	NP_706257	(gtrA) bactoprenol-linked glucose translocase/flippase [LPS (VF0124)] [Shigella flexneri 2a str. 301]
1086_spades_megahit.gam.fasta	PairedContig_105	24920	25975	+	espR1	198-1253/1260	..=============	0/0	83.81	93.84	vfdb	NP_287686	(espR1) Type III secretion system effector espR1 [LEE encoded T3SS (SS020)] [Escherichia coli O157:H7 str. EDL933]
1086_spades_megahit.gam.fasta	PairedContig_13	89677	91098	+	espX1	1-1422/1422	===============	0/0	100.00	94.73	vfdb	NP_285716	(espX1) Type III secretion system effector EspX1 [LEE encoded T3SS (SS020)] [Escherichia coli O157:H7 str. EDL933]
1086_spades_megahit.gam.fasta	PairedContig_138	94108	96006	+	espL1	1-1899/1899	===============	0/0	100.00	94.89	vfdb	NP_288154	(espL1) Type III secretion system effector espL1 [LEE encoded T3SS (SS020)] [Escherichia coli O157:H7 str. EDL933]
1086_spades_megahit.gam.fasta	PairedContig_14	80442	81353	-	fimH	1-912/912	===============	0/0	100.00	97.70	vfdb	NP_757248	(fimH) FimH protein precursor [Type 1 fimbriae (VF0221)] [Escherichia coli CFT073]
1086_spades_megahit.gam.fasta	PairedContig_14	81364	81867	-	fimG	1-504/504	===============	0/0	100.00	98.41	vfdb	NP_757247	(fimG) FimG protein precursor [Type 1 fimbriae (VF0221)] [Escherichia coli CFT073]
1086_spades_megahit.gam.fasta	PairedContig_14	81880	82413	-	fimF	1-534/534	===============	0/0	100.00	97.75	vfdb	NP_757245	(fimF) FimF protein precursor [Type 1 fimbriae (VF0221)] [Escherichia coli CFT073]
1086_spades_megahit.gam.fasta	PairedContig_14	82420	85056	-	fimD	1-2637/2637	===============	0/0	100.00	98.79	vfdb	NP_757244	(fimD) Outer membrane usher protein fimD precursor [Type 1 fimbriae (VF0221)] [Escherichia coli CFT073]
1086_spades_megahit.gam.fasta	PairedContig_14	85123	85848	-	fimC	1-726/726	===============	0/0	100.00	98.62	vfdb	NP_757243	(fimC) Chaperone protein fimC precursor [Type 1 fimbriae (VF0221)] [Escherichia coli CFT073]
1086_spades_megahit.gam.fasta	PairedContig_14	85885	86424	-	fimI	1-540/540	===============	0/0	100.00	98.52	vfdb	NP_757242	(fimI) Fimbrin-like protein fimI precursor [Type 1 fimbriae (VF0221)] [Escherichia coli CFT073]
1086_spades_megahit.gam.fasta	PairedContig_14	86489	87094	-	fimA	1-606/606	===============	0/0	100.00	90.92	vfdb	NP_757241	(fimA) Type-1 fimbrial protein A chain precursor [Type 1 fimbriae (VF0221)] [Escherichia coli CFT073]
1086_spades_megahit.gam.fasta	PairedContig_14	87518	88114	-	fimE	1-597/597	===============	0/0	100.00	99.16	vfdb	NP_757240	(fimE) Type 1 fimbriae Regulatory protein fimE [Type 1 fimbriae (VF0221)] [Escherichia coli CFT073]
1086_spades_megahit.gam.fasta	PairedContig_14	88592	89194	-	fimB	1-603/603	===============	0/0	100.00	97.68	vfdb	NP_757239	(fimB) Type 1 fimbriae Regulatory protein fimB [Type 1 fimbriae (VF0221)] [Escherichia coli CFT073]
1086_spades_megahit.gam.fasta	PairedContig_17	99099	99845	-	entA	1-747/747	===============	0/0	100.00	95.85	vfdb	NP_752614	(entA) 23-dihydro-23-dihydroxybenzoate dehydrogenase [Enterobactin (VF0228)] [Escherichia coli CFT073]
1086_spades_megahit.gam.fasta	PairedContig_17	99845	100702	-	entB	1-858/858	===============	0/0	100.00	97.90	vfdb	NP_752613	(entB) isochorismatase [Enterobactin (VF0228)] [Escherichia coli CFT073]
1086_spades_megahit.gam.fasta	PairedContig_17	100716	102326	-	entE	1-1611/1611	===============	0/0	100.00	96.21	vfdb	NP_752612	(entE) 23-dihydroxybenzoate-AMP ligase component of enterobactin synthase multienzyme complex [Enterobactin (VF0228)] [Escherichia coli CFT073]
1086_spades_megahit.gam.fasta	PairedContig_17	102336	103523	-	entC	1-1188/1188	===============	0/0	100.00	97.90	vfdb	NP_752611	(entC) isochorismate synthase 1 [Enterobactin (VF0228)] [Escherichia coli CFT073]
1086_spades_megahit.gam.fasta	PairedContig_17	103811	104767	+	fepB	1-957/957	===============	0/0	100.00	97.60	vfdb	NP_752610	(fepB) ferrienterobactin ABC transporter periplasmic binding protein [Enterobactin (VF0228)] [Escherichia coli CFT073]
1086_spades_megahit.gam.fasta	PairedContig_17	104771	106021	-	entS	1-1251/1251	===============	0/0	100.00	95.60	vfdb	NP_752609	(entS) enterobactin exporter iron-regulated [enterobactin (IA019)] [Escherichia coli CFT073]
1086_spades_megahit.gam.fasta	PairedContig_17	106120	107136	+	fepD	1-1017/1017	===============	0/0	100.00	96.46	vfdb	NP_752608	(fepD) ferrienterobactin ABC transporter permease [Enterobactin (VF0228)] [Escherichia coli CFT073]
1086_spades_megahit.gam.fasta	PairedContig_17	107133	108125	+	fepG	1-993/993	===============	0/0	100.00	1994-06-01	vfdb	NP_752607	(fepG) iron-enterobactin ABC transporter permease [Enterobactin (VF0228)] [Escherichia coli CFT073]
1086_spades_megahit.gam.fasta	PairedContig_17	108122	108937	+	fepC	1-816/816	===============	0/0	100.00	97.18	vfdb	NP_752606	(fepC) ferrienterobactin ABC transporter ATPase [Enterobactin (VF0228)] [Escherichia coli CFT073]
1086_spades_megahit.gam.fasta	PairedContig_17	110311	114164	-	entF	1-3854/3882	===============	0/0	99.28	95.64	vfdb	NP_752604	(entF) enterobactin synthase multienzyme complex component ATP-dependent [Enterobactin (VF0228)] [Escherichia coli CFT073]
1086_spades_megahit.gam.fasta	PairedContig_17	114382	115584	-	fes	1-1203/1203	===============	0/0	100.00	96.51	vfdb	NP_752602	(fes) enterobactin/ferric enterobactin esterase [enterobactin (IA019)] [Escherichia coli CFT073]
1086_spades_megahit.gam.fasta	PairedContig_17	115827	118067	+	fepA	1-2241/2241	===============	0/0	100.00	96.92	vfdb	NP_752600	(fepA) ferrienterobactin outer membrane transporter [Enterobactin (VF0228)] [Escherichia coli CFT073]
1086_spades_megahit.gam.fasta	PairedContig_17	118092	118862	+	entD	1-771/771	===============	0/0	100.00	93.13	vfdb	NP_752599	(entD) phosphopantetheinyl transferase component of enterobactin synthase multienzyme complex [Enterobactin (VF0228)] [Escherichia coli CFT073]
1086_spades_megahit.gam.fasta	PairedContig_2	30230	30983	-	yagV/ecpE	1-754/756	===============	0/0	99.74	1997-08-01	vfdb	NP_286006	(yagV/ecpE) E. coli common pilus chaperone EcpE [ECP (VF0404)] [Escherichia coli O157:H7 str. EDL933]
1086_spades_megahit.gam.fasta	PairedContig_2	30907	32550	-	yagW/ecpD	1-1644/1644	===============	0/0	100.00	97.93	vfdb	NP_286007	(yagW/ecpD) polymerized tip adhesin of ECP fibers [ECP (VF0404)] [Escherichia coli O157:H7 str. EDL933]
1086_spades_megahit.gam.fasta	PairedContig_2	32540	35065	-	yagX/ecpC	1-2526/2526	===============	0/0	100.00	98.65	vfdb	NP_286008	(yagX/ecpC) E. coli common pilus usher EcpC [ECP (VF0404)] [Escherichia coli O157:H7 str. EDL933]
1086_spades_megahit.gam.fasta	PairedContig_2	35091	35759	-	yagY/ecpB	1-669/669	===============	0/0	100.00	98.50	vfdb	NP_286009	(yagY/ecpB) E. coli common pilus chaperone EcpB [ECP (VF0404)] [Escherichia coli O157:H7 str. EDL933]
1086_spades_megahit.gam.fasta	PairedContig_2	35817	36404	-	yagZ/ecpA	1-588/588	===============	0/0	100.00	99.15	vfdb	NP_286010	(yagZ/ecpA) E. coli common pilus structural subunit EcpA [ECP (VF0404)] [Escherichia coli O157:H7 str. EDL933]
1086_spades_megahit.gam.fasta	PairedContig_2	36479	37069	-	ykgK/ecpR	1-591/591	===============	0/0	100.00	97.63	vfdb	NP_286011	(ykgK/ecpR) regulator protein EcpR [ECP (VF0404)] [Escherichia coli O157:H7 str. EDL933]
1086_spades_megahit.gam.fasta	PairedContig_2	40089	44314	+	fdeC	1-4229/4251	========/======	2025-01-03	99.41	92.46	vfdb	YP_002390132	(fdeC) adhesin FdeC [FdeC (VF0506)] [Escherichia coli O45:K1:H7 str. S88]
1086_spades_megahit.gam.fasta	PairedContig_3	34149	34979	+	gspC	1-831/831	===============	0/0	100.00	95.91	vfdb	YP_404599	(gspC) general secretion pathway protein C [T2SS (VF0333)] [Shigella dysenteriae Sd197]
1086_spades_megahit.gam.fasta	PairedContig_3	35219	37069	+	gspD	1-1836/1836	========/======	2025-01-15	100.00	97.19	vfdb	YP_404600	(gspD) general secretion pathway protein D [T2SS (VF0333)] [Shigella dysenteriae Sd197]
1086_spades_megahit.gam.fasta	PairedContig_3	37069	38562	+	gspE	1-1494/1494	===============	0/0	100.00	96.85	vfdb	YP_404601	(gspE) general secretion pathway protein E [T2SS (VF0333)] [Shigella dysenteriae Sd197]
1086_spades_megahit.gam.fasta	PairedContig_3	38562	39761	+	gspF	1-1200/1200	===============	0/0	100.00	96.00	vfdb	YP_404602	(gspF) general secretion pathway protein F [T2SS (VF0333)] [Shigella dysenteriae Sd197]
1086_spades_megahit.gam.fasta	PairedContig_3	39802	40257	+	gspG	1-456/456	===============	0/0	100.00	94.30	vfdb	YP_404603	(gspG) general secretion pathway protein G [T2SS (VF0333)] [Shigella dysenteriae Sd197]
1086_spades_megahit.gam.fasta	PairedContig_3	40294	40824	+	gspH	1-531/531	===============	0/0	100.00	96.80	vfdb	YP_404604	(gspH) general secretion pathway protein H [T2SS (VF0333)] [Shigella dysenteriae Sd197]
1086_spades_megahit.gam.fasta	PairedContig_3	40821	41192	+	gspI	1-372/372	===============	0/0	100.00	95.16	vfdb	YP_404605	(gspI) general secretion pathway protein I [T2SS (VF0333)] [Shigella dysenteriae Sd197]
1086_spades_megahit.gam.fasta	PairedContig_3	41225	41794	+	gspJ	1-570/570	===============	0/0	100.00	1997-02-01	vfdb	YP_404606	(gspJ) general secretion pathway protein J [T2SS (VF0333)] [Shigella dysenteriae Sd197]
1086_spades_megahit.gam.fasta	PairedContig_3	41791	42768	+	gspK	1-978/978	===============	0/0	100.00	97.55	vfdb	YP_404607	(gspK) general secretion pathway protein K [T2SS (VF0333)] [Shigella dysenteriae Sd197]
1086_spades_megahit.gam.fasta	PairedContig_3	43083	43943	+	gspL	1-861/861	===============	0/0	100.00	97.56	vfdb	YP_404608	(gspL) general secretion pathway protein L [T2SS (VF0333)] [Shigella dysenteriae Sd197]
1086_spades_megahit.gam.fasta	PairedContig_3	44059	44481	+	gspM	1-423/423	===============	0/0	100.00	93.85	vfdb	YP_404609	(gspM) general secretion pathway protein M [T2SS (VF0333)] [Shigella dysenteriae Sd197]
1086_spades_megahit.gam.fasta	PairedContig_34	884	1681	+	faeH	1-798/798	===============	0/0	100.00	81.33	vfdb	YP_002295989	(faeH) fimbrial protein FaeH [K88 pili/F4 fimbriae (AI040)] [Escherichia coli SE11]
1086_spades_megahit.gam.fasta	PairedContig_34	1712	2476	+	faeI	1-765/765	===============	0/0	100.00	83.53	vfdb	YP_002295990	(faeI) fimbrial protein FaeI [K88 pili/F4 fimbriae (AI040)] [Escherichia coli SE11]
1086_spades_megahit.gam.fasta	PairedContig_34	3442	3547	-	astA	12-117/117	.==============	0/0	90.60	100.00	vfdb	BAA94855	(astA) heat-stable enterotoxin 1 [EAST1 (VF0216)] [Escherichia coli O44:H18 042]
1086_spades_megahit.gam.fasta	PairedContig_37	1	2220	-	faeD	101-2320/2439	===============	0/0	1991-02-01	92.75	vfdb	YP_002295985	(faeD) fimbrial usher protein FaeD [K88 pili/F4 fimbriae (AI040)] [Escherichia coli SE11]
1086_spades_megahit.gam.fasta	PairedContig_4	161676	162716	-	ompA	1-1041/1041	===============	0/0	100.00	1998-08-01	vfdb	AAF37887	(ompA) outer membrane protein A [OmpA (VF0236)] [Escherichia coli O18:K1:H7 str. RS218]
1086_spades_megahit.gam.fasta	PairedContig_42	637	1100	+	faeC	82-545/546	..=============	0/0	84.98	1984-05-01	vfdb	AAL47165	(faeC) FaeC [K88 pili/F4 fimbriae (AI040)] [Escherichia coli]
1086_spades_megahit.gam.fasta	PairedContig_49	167	943	+	faeE	1-777/777	========/======	2025-02-04	99.74	92.68	vfdb	YP_002295986	(faeE) fimbrial chaperone FaeE [K88 pili/F4 fimbriae (AI040)] [Escherichia coli SE11]
1086_spades_megahit.gam.fasta	PairedContig_49	978	1469	+	faeF	1-492/492	========/======	2025-03-04	99.59	84.61	vfdb	YP_002295987	(faeF) fimbrial protein FaeF [K88 pili/F4 fimbriae (AI040)] [Escherichia coli SE11]
1086_spades_megahit.gam.fasta	PairedContig_8	149725	150180	-	csgB	1-456/456	========/======	2025-02-02	99.78	83.81	vfdb	NP_460114	(csgB) minor curlin subunit precursor curli nucleator protein CsgB [Agf (VF0103)] [Salmonella enterica subsp. enterica serovar Typhimurium str. LT2]
1086_spades_megahit.gam.fasta	PairedContig_8	150934	151584	+	csgD	1-651/651	===============	0/0	100.00	1981-11-01	vfdb	NP_460113	(csgD) DNA-binding transcriptional regulator CsgD [curli fibers/thin aggregative fimbriae (AGF) (AI094)] [Salmonella enterica subsp. enterica serovar Typhimurium str. LT2]
1086_spades_megahit.gam.fasta	PairedContig_8	152003	152419	+	csgF	1-417/417	========/======	2025-03-08	1999-04-01	81.23	vfdb	NP_460111	(csgF) curli production assembly/transport protein CsgF [Agf (VF0103)] [Salmonella enterica subsp. enterica serovar Typhimurium str. LT2]
1086_spades_megahit.gam.fasta	PairedContig_8	152446	153279	+	csgG	1-834/834	===============	0/0	100.00	1983-09-01	vfdb	NP_460110	(csgG) curli production assembly/transport protein CsgG [Agf (VF0103)] [Salmonella enterica subsp. enterica serovar Typhimurium str. LT2]
1086_spades_megahit.gam.fasta	PairedContig_9	82515	83807	+	espX5	1-1293/1293	===============	0/0	100.00	95.59	vfdb	NP_290699	(espX5) Type III secretion system effector EspX5 [LEE encoded T3SS (SS020)] [Escherichia coli O157:H7 str. EDL933]
1086_spades_megahit.gam.fasta	PairedContig_9	113324	114904	-	espX4	1-1581/1581	========/======	2025-02-02	99.94	93.36	vfdb	NP_290672	(espX4) Type III secretion system effector EspX4 [LEE encoded T3SS (SS020)] [Escherichia coli O157:H7 str. EDL933]
1087_spades_megahit.gam.fasta	PairedContig_10	36612	37214	+	fimB	1-603/603	===============	0/0	100.00	97.68	vfdb	NP_757239	(fimB) Type 1 fimbriae Regulatory protein fimB [Type 1 fimbriae (VF0221)] [Escherichia coli CFT073]
1087_spades_megahit.gam.fasta	PairedContig_10	37692	38288	+	fimE	1-597/597	===============	0/0	100.00	99.16	vfdb	NP_757240	(fimE) Type 1 fimbriae Regulatory protein fimE [Type 1 fimbriae (VF0221)] [Escherichia coli CFT073]
1087_spades_megahit.gam.fasta	PairedContig_10	38712	39317	+	fimA	1-606/606	===============	0/0	100.00	90.92	vfdb	NP_757241	(fimA) Type-1 fimbrial protein A chain precursor [Type 1 fimbriae (VF0221)] [Escherichia coli CFT073]
1087_spades_megahit.gam.fasta	PairedContig_10	39382	39921	+	fimI	1-540/540	===============	0/0	100.00	98.52	vfdb	NP_757242	(fimI) Fimbrin-like protein fimI precursor [Type 1 fimbriae (VF0221)] [Escherichia coli CFT073]
1087_spades_megahit.gam.fasta	PairedContig_10	39958	40683	+	fimC	1-726/726	===============	0/0	100.00	98.62	vfdb	NP_757243	(fimC) Chaperone protein fimC precursor [Type 1 fimbriae (VF0221)] [Escherichia coli CFT073]
1087_spades_megahit.gam.fasta	PairedContig_10	40750	43386	+	fimD	1-2637/2637	===============	0/0	100.00	98.79	vfdb	NP_757244	(fimD) Outer membrane usher protein fimD precursor [Type 1 fimbriae (VF0221)] [Escherichia coli CFT073]
1087_spades_megahit.gam.fasta	PairedContig_10	43393	43926	+	fimF	1-534/534	===============	0/0	100.00	97.75	vfdb	NP_757245	(fimF) FimF protein precursor [Type 1 fimbriae (VF0221)] [Escherichia coli CFT073]
1087_spades_megahit.gam.fasta	PairedContig_10	43939	44442	+	fimG	1-504/504	===============	0/0	100.00	98.41	vfdb	NP_757247	(fimG) FimG protein precursor [Type 1 fimbriae (VF0221)] [Escherichia coli CFT073]
1087_spades_megahit.gam.fasta	PairedContig_10	44453	45364	+	fimH	1-912/912	===============	0/0	100.00	97.70	vfdb	NP_757248	(fimH) FimH protein precursor [Type 1 fimbriae (VF0221)] [Escherichia coli CFT073]
1087_spades_megahit.gam.fasta	PairedContig_12	15314	16735	-	espX1	1-1422/1422	===============	0/0	100.00	94.73	vfdb	NP_285716	(espX1) Type III secretion system effector EspX1 [LEE encoded T3SS (SS020)] [Escherichia coli O157:H7 str. EDL933]
1087_spades_megahit.gam.fasta	PairedContig_13	16577	17347	-	entD	1-771/771	===============	0/0	100.00	93.13	vfdb	NP_752599	(entD) phosphopantetheinyl transferase component of enterobactin synthase multienzyme complex [Enterobactin (VF0228)] [Escherichia coli CFT073]
1087_spades_megahit.gam.fasta	PairedContig_13	17372	19612	-	fepA	1-2241/2241	===============	0/0	100.00	96.92	vfdb	NP_752600	(fepA) ferrienterobactin outer membrane transporter [Enterobactin (VF0228)] [Escherichia coli CFT073]
1087_spades_megahit.gam.fasta	PairedContig_13	19855	21057	+	fes	1-1203/1203	===============	0/0	100.00	96.51	vfdb	NP_752602	(fes) enterobactin/ferric enterobactin esterase [enterobactin (IA019)] [Escherichia coli CFT073]
1087_spades_megahit.gam.fasta	PairedContig_13	21275	25128	+	entF	1-3854/3882	===============	0/0	99.28	95.64	vfdb	NP_752604	(entF) enterobactin synthase multienzyme complex component ATP-dependent [Enterobactin (VF0228)] [Escherichia coli CFT073]
1087_spades_megahit.gam.fasta	PairedContig_13	26502	27317	-	fepC	1-816/816	===============	0/0	100.00	97.18	vfdb	NP_752606	(fepC) ferrienterobactin ABC transporter ATPase [Enterobactin (VF0228)] [Escherichia coli CFT073]
1087_spades_megahit.gam.fasta	PairedContig_13	27314	28306	-	fepG	1-993/993	===============	0/0	100.00	1994-06-01	vfdb	NP_752607	(fepG) iron-enterobactin ABC transporter permease [Enterobactin (VF0228)] [Escherichia coli CFT073]
1087_spades_megahit.gam.fasta	PairedContig_13	28303	29319	-	fepD	1-1017/1017	===============	0/0	100.00	96.46	vfdb	NP_752608	(fepD) ferrienterobactin ABC transporter permease [Enterobactin (VF0228)] [Escherichia coli CFT073]
1087_spades_megahit.gam.fasta	PairedContig_13	29418	30668	+	entS	1-1251/1251	===============	0/0	100.00	95.60	vfdb	NP_752609	(entS) enterobactin exporter iron-regulated [enterobactin (IA019)] [Escherichia coli CFT073]
1087_spades_megahit.gam.fasta	PairedContig_13	30672	31628	-	fepB	1-957/957	===============	0/0	100.00	97.60	vfdb	NP_752610	(fepB) ferrienterobactin ABC transporter periplasmic binding protein [Enterobactin (VF0228)] [Escherichia coli CFT073]
1087_spades_megahit.gam.fasta	PairedContig_13	31916	33103	+	entC	1-1188/1188	===============	0/0	100.00	97.90	vfdb	NP_752611	(entC) isochorismate synthase 1 [Enterobactin (VF0228)] [Escherichia coli CFT073]
1087_spades_megahit.gam.fasta	PairedContig_13	33113	34723	+	entE	1-1611/1611	===============	0/0	100.00	96.21	vfdb	NP_752612	(entE) 23-dihydroxybenzoate-AMP ligase component of enterobactin synthase multienzyme complex [Enterobactin (VF0228)] [Escherichia coli CFT073]
1087_spades_megahit.gam.fasta	PairedContig_13	34737	35594	+	entB	1-858/858	===============	0/0	100.00	97.90	vfdb	NP_752613	(entB) isochorismatase [Enterobactin (VF0228)] [Escherichia coli CFT073]
1087_spades_megahit.gam.fasta	PairedContig_13	35594	36340	+	entA	1-747/747	===============	0/0	100.00	95.85	vfdb	NP_752614	(entA) 23-dihydro-23-dihydroxybenzoate dehydrogenase [Enterobactin (VF0228)] [Escherichia coli CFT073]
1087_spades_megahit.gam.fasta	PairedContig_130	24920	25975	+	espR1	198-1253/1260	..=============	0/0	83.81	93.84	vfdb	NP_287686	(espR1) Type III secretion system effector espR1 [LEE encoded T3SS (SS020)] [Escherichia coli O157:H7 str. EDL933]
1087_spades_megahit.gam.fasta	PairedContig_152	184562	184984	-	gspM	1-423/423	===============	0/0	100.00	93.85	vfdb	YP_404609	(gspM) general secretion pathway protein M [T2SS (VF0333)] [Shigella dysenteriae Sd197]
1087_spades_megahit.gam.fasta	PairedContig_152	185100	185960	-	gspL	1-861/861	===============	0/0	100.00	97.56	vfdb	YP_404608	(gspL) general secretion pathway protein L [T2SS (VF0333)] [Shigella dysenteriae Sd197]
1087_spades_megahit.gam.fasta	PairedContig_152	186275	187252	-	gspK	1-978/978	===============	0/0	100.00	97.55	vfdb	YP_404607	(gspK) general secretion pathway protein K [T2SS (VF0333)] [Shigella dysenteriae Sd197]
1087_spades_megahit.gam.fasta	PairedContig_152	187249	187818	-	gspJ	1-570/570	===============	0/0	100.00	1997-02-01	vfdb	YP_404606	(gspJ) general secretion pathway protein J [T2SS (VF0333)] [Shigella dysenteriae Sd197]
1087_spades_megahit.gam.fasta	PairedContig_152	187851	188222	-	gspI	1-372/372	===============	0/0	100.00	95.16	vfdb	YP_404605	(gspI) general secretion pathway protein I [T2SS (VF0333)] [Shigella dysenteriae Sd197]
1087_spades_megahit.gam.fasta	PairedContig_152	188219	188749	-	gspH	1-531/531	===============	0/0	100.00	96.80	vfdb	YP_404604	(gspH) general secretion pathway protein H [T2SS (VF0333)] [Shigella dysenteriae Sd197]
1087_spades_megahit.gam.fasta	PairedContig_152	188786	189241	-	gspG	1-456/456	===============	0/0	100.00	94.30	vfdb	YP_404603	(gspG) general secretion pathway protein G [T2SS (VF0333)] [Shigella dysenteriae Sd197]
1087_spades_megahit.gam.fasta	PairedContig_152	189282	190481	-	gspF	1-1200/1200	===============	0/0	100.00	96.00	vfdb	YP_404602	(gspF) general secretion pathway protein F [T2SS (VF0333)] [Shigella dysenteriae Sd197]
1087_spades_megahit.gam.fasta	PairedContig_152	190481	191974	-	gspE	1-1494/1494	===============	0/0	100.00	96.85	vfdb	YP_404601	(gspE) general secretion pathway protein E [T2SS (VF0333)] [Shigella dysenteriae Sd197]
1087_spades_megahit.gam.fasta	PairedContig_152	191974	193824	-	gspD	1-1836/1836	========/======	2025-01-15	100.00	97.19	vfdb	YP_404600	(gspD) general secretion pathway protein D [T2SS (VF0333)] [Shigella dysenteriae Sd197]
1087_spades_megahit.gam.fasta	PairedContig_152	194064	194894	-	gspC	1-831/831	===============	0/0	100.00	95.91	vfdb	YP_404599	(gspC) general secretion pathway protein C [T2SS (VF0333)] [Shigella dysenteriae Sd197]
1087_spades_megahit.gam.fasta	PairedContig_157	11320	13218	-	espL1	1-1899/1899	===============	0/0	100.00	94.89	vfdb	NP_288154	(espL1) Type III secretion system effector espL1 [LEE encoded T3SS (SS020)] [Escherichia coli O157:H7 str. EDL933]
1087_spades_megahit.gam.fasta	PairedContig_2	214598	218823	-	fdeC	1-4229/4251	========/======	2025-01-03	99.41	92.46	vfdb	YP_002390132	(fdeC) adhesin FdeC [FdeC (VF0506)] [Escherichia coli O45:K1:H7 str. S88]
1087_spades_megahit.gam.fasta	PairedContig_2	221843	222433	+	ykgK/ecpR	1-591/591	===============	0/0	100.00	97.63	vfdb	NP_286011	(ykgK/ecpR) regulator protein EcpR [ECP (VF0404)] [Escherichia coli O157:H7 str. EDL933]
1087_spades_megahit.gam.fasta	PairedContig_2	222508	223095	+	yagZ/ecpA	1-588/588	===============	0/0	100.00	99.15	vfdb	NP_286010	(yagZ/ecpA) E. coli common pilus structural subunit EcpA [ECP (VF0404)] [Escherichia coli O157:H7 str. EDL933]
1087_spades_megahit.gam.fasta	PairedContig_2	223153	223821	+	yagY/ecpB	1-669/669	===============	0/0	100.00	98.66	vfdb	NP_286009	(yagY/ecpB) E. coli common pilus chaperone EcpB [ECP (VF0404)] [Escherichia coli O157:H7 str. EDL933]
1087_spades_megahit.gam.fasta	PairedContig_2	223847	226372	+	yagX/ecpC	1-2526/2526	===============	0/0	100.00	98.65	vfdb	NP_286008	(yagX/ecpC) E. coli common pilus usher EcpC [ECP (VF0404)] [Escherichia coli O157:H7 str. EDL933]
1087_spades_megahit.gam.fasta	PairedContig_2	226362	228005	+	yagW/ecpD	1-1644/1644	===============	0/0	100.00	97.93	vfdb	NP_286007	(yagW/ecpD) polymerized tip adhesin of ECP fibers [ECP (VF0404)] [Escherichia coli O157:H7 str. EDL933]
1087_spades_megahit.gam.fasta	PairedContig_2	227929	228682	+	yagV/ecpE	1-754/756	===============	0/0	99.74	1997-08-01	vfdb	NP_286006	(yagV/ecpE) E. coli common pilus chaperone EcpE [ECP (VF0404)] [Escherichia coli O157:H7 str. EDL933]
1087_spades_megahit.gam.fasta	PairedContig_20	884	1681	+	faeH	1-798/798	===============	0/0	100.00	81.33	vfdb	YP_002295989	(faeH) fimbrial protein FaeH [K88 pili/F4 fimbriae (AI040)] [Escherichia coli SE11]
1087_spades_megahit.gam.fasta	PairedContig_20	1712	2476	+	faeI	1-765/765	===============	0/0	100.00	83.53	vfdb	YP_002295990	(faeI) fimbrial protein FaeI [K88 pili/F4 fimbriae (AI040)] [Escherichia coli SE11]
1087_spades_megahit.gam.fasta	PairedContig_20	3442	3547	-	astA	12-117/117	.==============	0/0	90.60	100.00	vfdb	BAA94855	(astA) heat-stable enterotoxin 1 [EAST1 (VF0216)] [Escherichia coli O44:H18 042]
1087_spades_megahit.gam.fasta	PairedContig_26	50635	50997	+	gtrA	1-363/363	===============	0/0	100.00	88.98	vfdb	NP_706257	(gtrA) bactoprenol-linked glucose translocase/flippase [LPS (VF0124)] [Shigella flexneri 2a str. 301]
1087_spades_megahit.gam.fasta	PairedContig_26	50994	51889	+	gtrB	1-896/930	========/======	2025-04-08	95.91	82.89	vfdb	NP_706258	(gtrB) bactoprenol glucosyl transferase [LPS (VF0124)] [Shigella flexneri 2a str. 301]
1087_spades_megahit.gam.fasta	PairedContig_3	36465	37505	+	ompA	1-1041/1041	===============	0/0	100.00	1998-08-01	vfdb	AAF37887	(ompA) outer membrane protein A [OmpA (VF0236)] [Escherichia coli O18:K1:H7 str. RS218]
1087_spades_megahit.gam.fasta	PairedContig_36	48	511	-	faeC	82-545/546	..=============	0/0	84.98	1984-05-01	vfdb	AAL47165	(faeC) FaeC [K88 pili/F4 fimbriae (AI040)] [Escherichia coli]
1087_spades_megahit.gam.fasta	PairedContig_77	1233	3452	+	faeD	101-2320/2439	===============	0/0	1991-02-01	92.75	vfdb	YP_002295985	(faeD) fimbrial usher protein FaeD [K88 pili/F4 fimbriae (AI040)] [Escherichia coli SE11]
1087_spades_megahit.gam.fasta	PairedContig_8	3504	4337	-	csgG	1-834/834	===============	0/0	100.00	1983-09-01	vfdb	NP_460110	(csgG) curli production assembly/transport protein CsgG [Agf (VF0103)] [Salmonella enterica subsp. enterica serovar Typhimurium str. LT2]
1087_spades_megahit.gam.fasta	PairedContig_8	4364	4780	-	csgF	1-417/417	========/======	2025-03-08	1999-04-01	81.23	vfdb	NP_460111	(csgF) curli production assembly/transport protein CsgF [Agf (VF0103)] [Salmonella enterica subsp. enterica serovar Typhimurium str. LT2]
1087_spades_megahit.gam.fasta	PairedContig_8	5199	5849	-	csgD	1-651/651	===============	0/0	100.00	1981-11-01	vfdb	NP_460113	(csgD) DNA-binding transcriptional regulator CsgD [curli fibers/thin aggregative fimbriae (AGF) (AI094)] [Salmonella enterica subsp. enterica serovar Typhimurium str. LT2]
1087_spades_megahit.gam.fasta	PairedContig_8	6603	7058	+	csgB	1-456/456	========/======	2025-02-02	99.78	83.81	vfdb	NP_460114	(csgB) minor curlin subunit precursor curli nucleator protein CsgB [Agf (VF0103)] [Salmonella enterica subsp. enterica serovar Typhimurium str. LT2]
1087_spades_megahit.gam.fasta	PairedContig_83	167	943	+	faeE	1-777/777	========/======	2025-02-04	99.74	92.68	vfdb	YP_002295986	(faeE) fimbrial chaperone FaeE [K88 pili/F4 fimbriae (AI040)] [Escherichia coli SE11]
1087_spades_megahit.gam.fasta	PairedContig_83	978	1469	+	faeF	1-492/492	========/======	2025-03-04	99.59	84.61	vfdb	YP_002295987	(faeF) fimbrial protein FaeF [K88 pili/F4 fimbriae (AI040)] [Escherichia coli SE11]
1087_spades_megahit.gam.fasta	PairedContig_9	82515	83807	+	espX5	1-1293/1293	===============	0/0	100.00	95.59	vfdb	NP_290699	(espX5) Type III secretion system effector EspX5 [LEE encoded T3SS (SS020)] [Escherichia coli O157:H7 str. EDL933]
1087_spades_megahit.gam.fasta	PairedContig_9	113324	114904	-	espX4	1-1581/1581	========/======	2025-02-02	99.94	93.36	vfdb	NP_290672	(espX4) Type III secretion system effector EspX4 [LEE encoded T3SS (SS020)] [Escherichia coli O157:H7 str. EDL933]
1089_spades_megahit.gam.fasta	PairedContig_126	31682	32737	+	espR1	198-1253/1260	..=============	0/0	83.81	94.22	vfdb	NP_287686	(espR1) Type III secretion system effector espR1 [LEE encoded T3SS (SS020)] [Escherichia coli O157:H7 str. EDL933]
1089_spades_megahit.gam.fasta	PairedContig_14	289218	289673	-	csgB	1-456/456	========/======	2025-02-02	99.78	1984-03-01	vfdb	NP_460114	(csgB) minor curlin subunit precursor curli nucleator protein CsgB [Agf (VF0103)] [Salmonella enterica subsp. enterica serovar Typhimurium str. LT2]
1089_spades_megahit.gam.fasta	PairedContig_14	290427	291077	+	csgD	1-651/651	===============	0/0	100.00	1981-11-01	vfdb	NP_460113	(csgD) DNA-binding transcriptional regulator CsgD [curli fibers/thin aggregative fimbriae (AGF) (AI094)] [Salmonella enterica subsp. enterica serovar Typhimurium str. LT2]
1089_spades_megahit.gam.fasta	PairedContig_14	291496	291912	+	csgF	1-417/417	========/======	2025-03-08	1999-04-01	81.23	vfdb	NP_460111	(csgF) curli production assembly/transport protein CsgF [Agf (VF0103)] [Salmonella enterica subsp. enterica serovar Typhimurium str. LT2]
1089_spades_megahit.gam.fasta	PairedContig_14	291939	292772	+	csgG	1-834/834	===============	0/0	100.00	1983-09-01	vfdb	NP_460110	(csgG) curli production assembly/transport protein CsgG [Agf (VF0103)] [Salmonella enterica subsp. enterica serovar Typhimurium str. LT2]
1089_spades_megahit.gam.fasta	PairedContig_15	74345	76213	-	espL1	1-1899/1899	========/======	2/30	98.42	95.26	vfdb	NP_288154	(espL1) Type III secretion system effector espL1 [LEE encoded T3SS (SS020)] [Escherichia coli O157:H7 str. EDL933]
1089_spades_megahit.gam.fasta	PairedContig_150	46927	51168	-	fdeC	1-4245/4251	========/======	2025-03-05	99.76	92.37	vfdb	YP_002390132	(fdeC) adhesin FdeC [FdeC (VF0506)] [Escherichia coli O45:K1:H7 str. S88]
1089_spades_megahit.gam.fasta	PairedContig_150	54188	54778	+	ykgK/ecpR	1-591/591	===============	0/0	100.00	97.63	vfdb	NP_286011	(ykgK/ecpR) regulator protein EcpR [ECP (VF0404)] [Escherichia coli O157:H7 str. EDL933]
1089_spades_megahit.gam.fasta	PairedContig_150	54853	55440	+	yagZ/ecpA	1-588/588	===============	0/0	100.00	99.32	vfdb	NP_286010	(yagZ/ecpA) E. coli common pilus structural subunit EcpA [ECP (VF0404)] [Escherichia coli O157:H7 str. EDL933]
1089_spades_megahit.gam.fasta	PairedContig_150	55498	56166	+	yagY/ecpB	1-669/669	===============	0/0	100.00	98.66	vfdb	NP_286009	(yagY/ecpB) E. coli common pilus chaperone EcpB [ECP (VF0404)] [Escherichia coli O157:H7 str. EDL933]
1089_spades_megahit.gam.fasta	PairedContig_150	56192	58717	+	yagX/ecpC	1-2526/2526	===============	0/0	100.00	98.65	vfdb	NP_286008	(yagX/ecpC) E. coli common pilus usher EcpC [ECP (VF0404)] [Escherichia coli O157:H7 str. EDL933]
1089_spades_megahit.gam.fasta	PairedContig_150	58707	60350	+	yagW/ecpD	1-1644/1644	===============	0/0	100.00	98.60	vfdb	NP_286007	(yagW/ecpD) polymerized tip adhesin of ECP fibers [ECP (VF0404)] [Escherichia coli O157:H7 str. EDL933]
1089_spades_megahit.gam.fasta	PairedContig_150	60274	61027	+	yagV/ecpE	1-754/756	===============	0/0	99.74	96.82	vfdb	NP_286006	(yagV/ecpE) E. coli common pilus chaperone EcpE [ECP (VF0404)] [Escherichia coli O157:H7 str. EDL933]
1089_spades_megahit.gam.fasta	PairedContig_151	44940	45770	+	gspC	1-831/831	===============	0/0	100.00	1995-07-01	vfdb	YP_404599	(gspC) general secretion pathway protein C [T2SS (VF0333)] [Shigella dysenteriae Sd197]
1089_spades_megahit.gam.fasta	PairedContig_151	46010	47860	+	gspD	1-1836/1836	========/======	2025-01-15	100.00	1997-03-01	vfdb	YP_404600	(gspD) general secretion pathway protein D [T2SS (VF0333)] [Shigella dysenteriae Sd197]
1089_spades_megahit.gam.fasta	PairedContig_151	47860	49353	+	gspE	1-1494/1494	===============	0/0	100.00	1997-12-01	vfdb	YP_404601	(gspE) general secretion pathway protein E [T2SS (VF0333)] [Shigella dysenteriae Sd197]
1089_spades_megahit.gam.fasta	PairedContig_151	49353	50552	+	gspF	1-1200/1200	===============	0/0	100.00	96.25	vfdb	YP_404602	(gspF) general secretion pathway protein F [T2SS (VF0333)] [Shigella dysenteriae Sd197]
1089_spades_megahit.gam.fasta	PairedContig_151	50593	51048	+	gspG	1-456/456	===============	0/0	100.00	95.61	vfdb	YP_404603	(gspG) general secretion pathway protein G [T2SS (VF0333)] [Shigella dysenteriae Sd197]
1089_spades_megahit.gam.fasta	PairedContig_151	51085	51614	+	gspH	1-531/531	========/======	2025-01-01	99.81	95.86	vfdb	YP_404604	(gspH) general secretion pathway protein H [T2SS (VF0333)] [Shigella dysenteriae Sd197]
1089_spades_megahit.gam.fasta	PairedContig_151	51611	51982	+	gspI	1-372/372	===============	0/0	100.00	95.16	vfdb	YP_404605	(gspI) general secretion pathway protein I [T2SS (VF0333)] [Shigella dysenteriae Sd197]
1089_spades_megahit.gam.fasta	PairedContig_151	52015	52584	+	gspJ	1-570/570	===============	0/0	100.00	1997-02-01	vfdb	YP_404606	(gspJ) general secretion pathway protein J [T2SS (VF0333)] [Shigella dysenteriae Sd197]
1089_spades_megahit.gam.fasta	PairedContig_151	52581	53558	+	gspK	1-978/978	===============	0/0	100.00	1996-11-01	vfdb	YP_404607	(gspK) general secretion pathway protein K [T2SS (VF0333)] [Shigella dysenteriae Sd197]
1089_spades_megahit.gam.fasta	PairedContig_151	53873	54733	+	gspL	1-861/861	===============	0/0	100.00	97.56	vfdb	YP_404608	(gspL) general secretion pathway protein L [T2SS (VF0333)] [Shigella dysenteriae Sd197]
1089_spades_megahit.gam.fasta	PairedContig_151	54849	55271	+	gspM	1-423/423	===============	0/0	100.00	1994-09-01	vfdb	YP_404609	(gspM) general secretion pathway protein M [T2SS (VF0333)] [Shigella dysenteriae Sd197]
1089_spades_megahit.gam.fasta	PairedContig_162	5873	6475	+	fimB	1-603/603	===============	0/0	100.00	98.18	vfdb	NP_757239	(fimB) Type 1 fimbriae Regulatory protein fimB [Type 1 fimbriae (VF0221)] [Escherichia coli CFT073]
1089_spades_megahit.gam.fasta	PairedContig_162	6953	7549	+	fimE	1-597/597	===============	0/0	100.00	99.16	vfdb	NP_757240	(fimE) Type 1 fimbriae Regulatory protein fimE [Type 1 fimbriae (VF0221)] [Escherichia coli CFT073]
1089_spades_megahit.gam.fasta	PairedContig_162	7973	8577	+	fimA	1-606/606	========/======	2025-01-01	99.83	90.59	vfdb	NP_757241	(fimA) Type-1 fimbrial protein A chain precursor [Type 1 fimbriae (VF0221)] [Escherichia coli CFT073]
1089_spades_megahit.gam.fasta	PairedContig_162	8642	9181	+	fimI	1-540/540	===============	0/0	100.00	1999-07-01	vfdb	NP_757242	(fimI) Fimbrin-like protein fimI precursor [Type 1 fimbriae (VF0221)] [Escherichia coli CFT073]
1089_spades_megahit.gam.fasta	PairedContig_162	9218	9943	+	fimC	1-726/726	===============	0/0	100.00	98.35	vfdb	NP_757243	(fimC) Chaperone protein fimC precursor [Type 1 fimbriae (VF0221)] [Escherichia coli CFT073]
1089_spades_megahit.gam.fasta	PairedContig_162	10010	12646	+	fimD	1-2637/2637	===============	0/0	100.00	98.71	vfdb	NP_757244	(fimD) Outer membrane usher protein fimD precursor [Type 1 fimbriae (VF0221)] [Escherichia coli CFT073]
1089_spades_megahit.gam.fasta	PairedContig_162	12653	13186	+	fimF	1-534/534	===============	0/0	100.00	97.75	vfdb	NP_757245	(fimF) FimF protein precursor [Type 1 fimbriae (VF0221)] [Escherichia coli CFT073]
1089_spades_megahit.gam.fasta	PairedContig_162	13199	13702	+	fimG	1-504/504	===============	0/0	100.00	98.21	vfdb	NP_757247	(fimG) FimG protein precursor [Type 1 fimbriae (VF0221)] [Escherichia coli CFT073]
1089_spades_megahit.gam.fasta	PairedContig_162	13713	14624	+	fimH	1-912/912	===============	0/0	100.00	97.70	vfdb	NP_757248	(fimH) FimH protein precursor [Type 1 fimbriae (VF0221)] [Escherichia coli CFT073]
1089_spades_megahit.gam.fasta	PairedContig_21	116666	118086	+	espX1	1-1422/1422	========/======	2025-01-01	99.93	94.66	vfdb	NP_285716	(espX1) Type III secretion system effector EspX1 [LEE encoded T3SS (SS020)] [Escherichia coli O157:H7 str. EDL933]
1089_spades_megahit.gam.fasta	PairedContig_22	54811	56103	+	espX5	1-1293/1293	===============	0/0	100.00	95.67	vfdb	NP_290699	(espX5) Type III secretion system effector EspX5 [LEE encoded T3SS (SS020)] [Escherichia coli O157:H7 str. EDL933]
1089_spades_megahit.gam.fasta	PairedContig_22	85623	87203	-	espX4	1-1581/1581	========/======	2025-02-02	99.94	1993-11-01	vfdb	NP_290672	(espX4) Type III secretion system effector EspX4 [LEE encoded T3SS (SS020)] [Escherichia coli O157:H7 str. EDL933]
1089_spades_megahit.gam.fasta	PairedContig_23	29182	30234	+	ompA	1-1041/1041	========/======	2025-01-12	100.00	94.30	vfdb	AAF37887	(ompA) outer membrane protein A [OmpA (VF0236)] [Escherichia coli O18:K1:H7 str. RS218]
1089_spades_megahit.gam.fasta	PairedContig_55	99191	99937	-	entA	1-747/747	===============	0/0	100.00	95.98	vfdb	NP_752614	(entA) 23-dihydro-23-dihydroxybenzoate dehydrogenase [Enterobactin (VF0228)] [Escherichia coli CFT073]
1089_spades_megahit.gam.fasta	PairedContig_55	99937	100794	-	entB	1-858/858	===============	0/0	100.00	97.44	vfdb	NP_752613	(entB) isochorismatase [Enterobactin (VF0228)] [Escherichia coli CFT073]
1089_spades_megahit.gam.fasta	PairedContig_55	100808	102418	-	entE	1-1611/1611	===============	0/0	100.00	95.41	vfdb	NP_752612	(entE) 23-dihydroxybenzoate-AMP ligase component of enterobactin synthase multienzyme complex [Enterobactin (VF0228)] [Escherichia coli CFT073]
1089_spades_megahit.gam.fasta	PairedContig_55	102428	103615	-	entC	1-1188/1188	===============	0/0	100.00	97.47	vfdb	NP_752611	(entC) isochorismate synthase 1 [Enterobactin (VF0228)] [Escherichia coli CFT073]
1089_spades_megahit.gam.fasta	PairedContig_55	103978	104934	+	fepB	1-957/957	===============	0/0	100.00	97.39	vfdb	NP_752610	(fepB) ferrienterobactin ABC transporter periplasmic binding protein [Enterobactin (VF0228)] [Escherichia coli CFT073]
1089_spades_megahit.gam.fasta	PairedContig_55	104938	106188	-	entS	1-1251/1251	===============	0/0	100.00	95.76	vfdb	NP_752609	(entS) enterobactin exporter iron-regulated [enterobactin (IA019)] [Escherichia coli CFT073]
1089_spades_megahit.gam.fasta	PairedContig_55	106287	107303	+	fepD	1-1017/1017	===============	0/0	100.00	95.97	vfdb	NP_752608	(fepD) ferrienterobactin ABC transporter permease [Enterobactin (VF0228)] [Escherichia coli CFT073]
1089_spades_megahit.gam.fasta	PairedContig_55	107300	108292	+	fepG	1-993/993	===============	0/0	100.00	93.96	vfdb	NP_752607	(fepG) iron-enterobactin ABC transporter permease [Enterobactin (VF0228)] [Escherichia coli CFT073]
1089_spades_megahit.gam.fasta	PairedContig_55	108289	109104	+	fepC	1-816/816	===============	0/0	100.00	97.30	vfdb	NP_752606	(fepC) ferrienterobactin ABC transporter ATPase [Enterobactin (VF0228)] [Escherichia coli CFT073]
1089_spades_megahit.gam.fasta	PairedContig_55	110502	114331	-	entF	1-3830/3882	===============	0/0	98.66	95.41	vfdb	NP_752604	(entF) enterobactin synthase multienzyme complex component ATP-dependent [Enterobactin (VF0228)] [Escherichia coli CFT073]
1089_spades_megahit.gam.fasta	PairedContig_55	114549	115751	-	fes	1-1203/1203	===============	0/0	100.00	96.76	vfdb	NP_752602	(fes) enterobactin/ferric enterobactin esterase [enterobactin (IA019)] [Escherichia coli CFT073]
1089_spades_megahit.gam.fasta	PairedContig_55	115994	118234	+	fepA	1-2241/2241	===============	0/0	100.00	96.79	vfdb	NP_752600	(fepA) ferrienterobactin outer membrane transporter [Enterobactin (VF0228)] [Escherichia coli CFT073]
1089_spades_megahit.gam.fasta	PairedContig_55	118259	119029	+	entD	1-771/771	===============	0/0	100.00	1994-03-01	vfdb	NP_752599	(entD) phosphopantetheinyl transferase component of enterobactin synthase multienzyme complex [Enterobactin (VF0228)] [Escherichia coli CFT073]
1092_spades_megahit.gam.fasta	PairedContig_1102	398	1690	+	espX5	1-1293/1293	===============	0/0	100.00	95.67	vfdb	NP_290699	(espX5) Type III secretion system effector EspX5 [LEE encoded T3SS (SS020)] [Escherichia coli O157:H7 str. EDL933]
1092_spades_megahit.gam.fasta	PairedContig_1256	783	1379	-	fimE	1-597/597	===============	0/0	100.00	99.16	vfdb	NP_757240	(fimE) Type 1 fimbriae Regulatory protein fimE [Type 1 fimbriae (VF0221)] [Escherichia coli CFT073]
1092_spades_megahit.gam.fasta	PairedContig_1256	1857	2459	-	fimB	1-603/603	===============	0/0	100.00	98.18	vfdb	NP_757239	(fimB) Type 1 fimbriae Regulatory protein fimB [Type 1 fimbriae (VF0221)] [Escherichia coli CFT073]
1092_spades_megahit.gam.fasta	PairedContig_129	1	2167	-	fimD	1-2167/2637	=============..	0/0	82.18	98.71	vfdb	NP_757244	(fimD) Outer membrane usher protein fimD precursor [Type 1 fimbriae (VF0221)] [Escherichia coli CFT073]
1092_spades_megahit.gam.fasta	PairedContig_129	2234	2959	-	fimC	1-726/726	===============	0/0	100.00	98.35	vfdb	NP_757243	(fimC) Chaperone protein fimC precursor [Type 1 fimbriae (VF0221)] [Escherichia coli CFT073]
1092_spades_megahit.gam.fasta	PairedContig_129	2996	3535	-	fimI	1-540/540	===============	0/0	100.00	1999-07-01	vfdb	NP_757242	(fimI) Fimbrin-like protein fimI precursor [Type 1 fimbriae (VF0221)] [Escherichia coli CFT073]
1092_spades_megahit.gam.fasta	PairedContig_1304	107	640	-	fimF	1-534/534	===============	0/0	100.00	97.75	vfdb	NP_757245	(fimF) FimF protein precursor [Type 1 fimbriae (VF0221)] [Escherichia coli CFT073]
1092_spades_megahit.gam.fasta	PairedContig_1573	1164	2584	+	espX1	1-1422/1422	========/======	2025-01-01	99.93	94.66	vfdb	NP_285716	(espX1) Type III secretion system effector EspX1 [LEE encoded T3SS (SS020)] [Escherichia coli O157:H7 str. EDL933]
1092_spades_megahit.gam.fasta	PairedContig_1665	167	757	-	ykgK/ecpR	1-591/591	===============	0/0	100.00	97.63	vfdb	NP_286011	(ykgK/ecpR) regulator protein EcpR [ECP (VF0404)] [Escherichia coli O157:H7 str. EDL933]
1092_spades_megahit.gam.fasta	PairedContig_2204	1236	3104	+	espL1	1-1899/1899	========/======	2/30	98.42	95.26	vfdb	NP_288154	(espL1) Type III secretion system effector espL1 [LEE encoded T3SS (SS020)] [Escherichia coli O157:H7 str. EDL933]
1092_spades_megahit.gam.fasta	PairedContig_312	298	1209	+	fimH	1-912/912	===============	0/0	100.00	97.70	vfdb	NP_757248	(fimH) FimH protein precursor [Type 1 fimbriae (VF0221)] [Escherichia coli CFT073]
1092_spades_megahit.gam.fasta	PairedContig_4	59	1639	-	espX4	1-1581/1581	========/======	2025-02-02	99.94	1993-11-01	vfdb	NP_290672	(espX4) Type III secretion system effector EspX4 [LEE encoded T3SS (SS020)] [Escherichia coli O157:H7 str. EDL933]
1092_spades_megahit.gam.fasta	PairedContig_467	933	1988	-	espR1	198-1253/1260	..=============	0/0	83.81	94.22	vfdb	NP_287686	(espR1) Type III secretion system effector espR1 [LEE encoded T3SS (SS020)] [Escherichia coli O157:H7 str. EDL933]
1092_spades_megahit.gam.fasta	PairedContig_529	101	556	+	gspG	1-456/456	===============	0/0	100.00	95.61	vfdb	YP_404603	(gspG) general secretion pathway protein G [T2SS (VF0333)] [Shigella dysenteriae Sd197]
1092_spades_megahit.gam.fasta	PairedContig_632	131	1452	-	iucD	1-1323/1338	========/======	2025-01-01	98.80	96.30	vfdb	NP_755499	(iucD) L-lysine 6-monooxygenase IucD [Aerobactin (VF0229)] [Escherichia coli CFT073]
1092_spades_megahit.gam.fasta	PairedContig_853	142	975	-	csgG	1-834/834	===============	0/0	100.00	1983-09-01	vfdb	NP_460110	(csgG) curli production assembly/transport protein CsgG [Agf (VF0103)] [Salmonella enterica subsp. enterica serovar Typhimurium str. LT2]
1092_spades_megahit.gam.fasta	PairedContig_853	1002	1418	-	csgF	1-417/417	========/======	2025-03-08	1999-04-01	81.23	vfdb	NP_460111	(csgF) curli production assembly/transport protein CsgF [Agf (VF0103)] [Salmonella enterica subsp. enterica serovar Typhimurium str. LT2]
1092_spades_megahit.gam.fasta	PairedContig_853	1837	2487	-	csgD	1-651/651	===============	0/0	100.00	1981-11-01	vfdb	NP_460113	(csgD) DNA-binding transcriptional regulator CsgD [curli fibers/thin aggregative fimbriae (AGF) (AI094)] [Salmonella enterica subsp. enterica serovar Typhimurium str. LT2]
1092_spades_megahit.gam.fasta	PairedContig_853	3241	3696	+	csgB	1-456/456	========/======	2025-02-02	99.78	1984-03-01	vfdb	NP_460114	(csgB) minor curlin subunit precursor curli nucleator protein CsgB [Agf (VF0103)] [Salmonella enterica subsp. enterica serovar Typhimurium str. LT2]
1094_spades_megahit.gam.fasta	PairedContig_1161	728	1333	+	fimA	1-606/606	===============	0/0	100.00	89.93	vfdb	NP_757241	(fimA) Type-1 fimbrial protein A chain precursor [Type 1 fimbriae (VF0221)] [Escherichia coli CFT073]
1094_spades_megahit.gam.fasta	PairedContig_1161	1398	1936	+	fimI	1-540/540	========/======	2025-01-01	99.81	98.70	vfdb	NP_757242	(fimI) Fimbrin-like protein fimI precursor [Type 1 fimbriae (VF0221)] [Escherichia coli CFT073]
1094_spades_megahit.gam.fasta	PairedContig_1161	1973	2698	+	fimC	1-726/726	===============	0/0	100.00	98.35	vfdb	NP_757243	(fimC) Chaperone protein fimC precursor [Type 1 fimbriae (VF0221)] [Escherichia coli CFT073]
1094_spades_megahit.gam.fasta	PairedContig_1163	417	1997	+	espX4	1-1581/1581	===============	0/0	100.00	96.46	vfdb	NP_290672	(espX4) Type III secretion system effector EspX4 [LEE encoded T3SS (SS020)] [Escherichia coli O157:H7 str. EDL933]
1094_spades_megahit.gam.fasta	PairedContig_1182	821	937	-	astA	1-117/117	===============	0/0	100.00	97.44	vfdb	BAA94855	(astA) heat-stable enterotoxin 1 [EAST1 (VF0216)] [Escherichia coli O44:H18 042]
1094_spades_megahit.gam.fasta	PairedContig_1891	164	934	-	entD	1-771/771	===============	0/0	100.00	1995-07-01	vfdb	NP_752599	(entD) phosphopantetheinyl transferase component of enterobactin synthase multienzyme complex [Enterobactin (VF0228)] [Escherichia coli CFT073]
1094_spades_megahit.gam.fasta	PairedContig_2014	3141	3503	-	gtrA	1-363/363	===============	0/0	100.00	92.29	vfdb	NP_706257	(gtrA) bactoprenol-linked glucose translocase/flippase [LPS (VF0124)] [Shigella flexneri 2a str. 301]
1094_spades_megahit.gam.fasta	PairedContig_2103	162	752	-	ykgK/ecpR	1-591/591	===============	0/0	100.00	96.95	vfdb	NP_286011	(ykgK/ecpR) regulator protein EcpR [ECP (VF0404)] [Escherichia coli O157:H7 str. EDL933]
1094_spades_megahit.gam.fasta	PairedContig_2167	803	1714	-	fimH	1-912/912	===============	0/0	100.00	97.26	vfdb	NP_757248	(fimH) FimH protein precursor [Type 1 fimbriae (VF0221)] [Escherichia coli CFT073]
1094_spades_megahit.gam.fasta	PairedContig_2280	1260	2679	+	espX1	1-1422/1422	========/======	2025-02-02	99.86	95.22	vfdb	NP_285716	(espX1) Type III secretion system effector EspX1 [LEE encoded T3SS (SS020)] [Escherichia coli O157:H7 str. EDL933]
1094_spades_megahit.gam.fasta	PairedContig_2284	1	2249	+	fimD	389-2637/2637	..=============	0/0	85.29	98.53	vfdb	NP_757244	(fimD) Outer membrane usher protein fimD precursor [Type 1 fimbriae (VF0221)] [Escherichia coli CFT073]
1094_spades_megahit.gam.fasta	PairedContig_2284	2256	2789	+	fimF	1-534/534	===============	0/0	100.00	97.38	vfdb	NP_757245	(fimF) FimF protein precursor [Type 1 fimbriae (VF0221)] [Escherichia coli CFT073]
1094_spades_megahit.gam.fasta	PairedContig_2551	1487	3386	-	espL1	1-1899/1899	========/======	2025-01-01	100.00	97.58	vfdb	NP_288154	(espL1) Type III secretion system effector espL1 [LEE encoded T3SS (SS020)] [Escherichia coli O157:H7 str. EDL933]
1094_spades_megahit.gam.fasta	PairedContig_2641	180	1013	-	csgG	1-834/834	===============	0/0	100.00	83.45	vfdb	NP_460110	(csgG) curli production assembly/transport protein CsgG [Agf (VF0103)] [Salmonella enterica subsp. enterica serovar Typhimurium str. LT2]
1094_spades_megahit.gam.fasta	PairedContig_2641	1040	1456	-	csgF	1-417/417	========/======	2025-03-08	1999-04-01	81.23	vfdb	NP_460111	(csgF) curli production assembly/transport protein CsgF [Agf (VF0103)] [Salmonella enterica subsp. enterica serovar Typhimurium str. LT2]
1094_spades_megahit.gam.fasta	PairedContig_2641	1875	2525	-	csgD	1-651/651	===============	0/0	100.00	81.26	vfdb	NP_460113	(csgD) DNA-binding transcriptional regulator CsgD [curli fibers/thin aggregative fimbriae (AGF) (AI094)] [Salmonella enterica subsp. enterica serovar Typhimurium str. LT2]
1094_spades_megahit.gam.fasta	PairedContig_2641	3280	3735	+	csgB	1-456/456	========/======	2025-02-02	99.78	83.59	vfdb	NP_460114	(csgB) minor curlin subunit precursor curli nucleator protein CsgB [Agf (VF0103)] [Salmonella enterica subsp. enterica serovar Typhimurium str. LT2]
1094_spades_megahit.gam.fasta	PairedContig_2644	950	2004	-	espR1	198-1253/1260	..======/======	2025-01-01	83.73	94.13	vfdb	NP_287686	(espR1) Type III secretion system effector espR1 [LEE encoded T3SS (SS020)] [Escherichia coli O157:H7 str. EDL933]
1094_spades_megahit.gam.fasta	PairedContig_491	433	928	-	yagZ/ecpA	93-588/588	..=============	0/0	84.35	98.19	vfdb	NP_286010	(yagZ/ecpA) E. coli common pilus structural subunit EcpA [ECP (VF0404)] [Escherichia coli O157:H7 str. EDL933]
1094_spades_megahit.gam.fasta	PairedContig_720	784	1386	-	fimB	1-603/603	===============	0/0	100.00	97.84	vfdb	NP_757239	(fimB) Type 1 fimbriae Regulatory protein fimB [Type 1 fimbriae (VF0221)] [Escherichia coli CFT073]
1094_spades_megahit.gam.fasta	PairedContig_730	147	2333	-	espL4	1-2187/2187	===============	0/0	100.00	97.26	vfdb	NP_290644	(espL4) Type III secretion system effector EspL4 [LEE encoded T3SS (SS020)] [Escherichia coli O157:H7 str. EDL933]
1094_spades_megahit.gam.fasta	PairedContig_8	453	1204	+	espY1	1-753/753	========/======	2025-03-31	97.88	1990-10-01	vfdb	NP_285753	(espY1) Type III secretion system effector EspY1 [LEE encoded T3SS (SS020)] [Escherichia coli O157:H7 str. EDL933]
1094_spades_megahit.gam.fasta	PairedContig_909	221	1513	+	espX5	1-1293/1293	===============	0/0	100.00	96.52	vfdb	NP_290699	(espX5) Type III secretion system effector EspX5 [LEE encoded T3SS (SS020)] [Escherichia coli O157:H7 str. EDL933]
1099_spades_megahit.gam.fasta	PairedContig_10	74345	76213	-	espL1	1-1899/1899	========/======	2/30	98.42	95.26	vfdb	NP_288154	(espL1) Type III secretion system effector espL1 [LEE encoded T3SS (SS020)] [Escherichia coli O157:H7 str. EDL933]
1099_spades_megahit.gam.fasta	PairedContig_127	46922	51163	-	fdeC	1-4245/4251	========/======	2025-03-05	99.76	92.37	vfdb	YP_002390132	(fdeC) adhesin FdeC [FdeC (VF0506)] [Escherichia coli O45:K1:H7 str. S88]
1099_spades_megahit.gam.fasta	PairedContig_127	54183	54773	+	ykgK/ecpR	1-591/591	===============	0/0	100.00	97.63	vfdb	NP_286011	(ykgK/ecpR) regulator protein EcpR [ECP (VF0404)] [Escherichia coli O157:H7 str. EDL933]
1099_spades_megahit.gam.fasta	PairedContig_127	54848	55435	+	yagZ/ecpA	1-588/588	===============	0/0	100.00	99.32	vfdb	NP_286010	(yagZ/ecpA) E. coli common pilus structural subunit EcpA [ECP (VF0404)] [Escherichia coli O157:H7 str. EDL933]
1099_spades_megahit.gam.fasta	PairedContig_127	55493	56161	+	yagY/ecpB	1-669/669	===============	0/0	100.00	98.66	vfdb	NP_286009	(yagY/ecpB) E. coli common pilus chaperone EcpB [ECP (VF0404)] [Escherichia coli O157:H7 str. EDL933]
1099_spades_megahit.gam.fasta	PairedContig_127	56187	58712	+	yagX/ecpC	1-2526/2526	===============	0/0	100.00	98.65	vfdb	NP_286008	(yagX/ecpC) E. coli common pilus usher EcpC [ECP (VF0404)] [Escherichia coli O157:H7 str. EDL933]
1099_spades_megahit.gam.fasta	PairedContig_127	58702	60345	+	yagW/ecpD	1-1644/1644	===============	0/0	100.00	98.60	vfdb	NP_286007	(yagW/ecpD) polymerized tip adhesin of ECP fibers [ECP (VF0404)] [Escherichia coli O157:H7 str. EDL933]
1099_spades_megahit.gam.fasta	PairedContig_127	60269	61022	+	yagV/ecpE	1-754/756	===============	0/0	99.74	96.82	vfdb	NP_286006	(yagV/ecpE) E. coli common pilus chaperone EcpE [ECP (VF0404)] [Escherichia coli O157:H7 str. EDL933]
1099_spades_megahit.gam.fasta	PairedContig_131	4089	5251	+	iroB	1-1163/1164	===============	0/0	99.91	98.37	vfdb	NP_753168	(iroB) glucosyltransferase IroB [Salmochelin (IA013)] [Escherichia coli CFT073]
1099_spades_megahit.gam.fasta	PairedContig_131	5314	9051	+	iroC	1-3738/3738	===============	0/0	100.00	99.14	vfdb	NP_753167	(iroC) ATP binding cassette transporter [Salmochelin (IA013)] [Escherichia coli CFT073]
1099_spades_megahit.gam.fasta	PairedContig_131	9155	10384	+	iroD	1-1230/1230	===============	0/0	100.00	98.62	vfdb	NP_753166	(iroD) esterase [Salmochelin (IA013)] [Escherichia coli CFT073]
1099_spades_megahit.gam.fasta	PairedContig_131	10469	11425	+	iroE	1-957/957	===============	0/0	100.00	99.48	vfdb	NP_753165	(iroE) esterase [Salmochelin (IA013)] [Escherichia coli CFT073]
1099_spades_megahit.gam.fasta	PairedContig_131	11470	13647	-	iroN	1-2178/2178	===============	0/0	100.00	99.13	vfdb	NP_753164	(iroN) salmochelin receptor IroN [IroN (VF0230)] [Escherichia coli CFT073]
1099_spades_megahit.gam.fasta	PairedContig_133	2092	2514	-	gspM	1-423/423	===============	0/0	100.00	1994-09-01	vfdb	YP_404609	(gspM) general secretion pathway protein M [T2SS (VF0333)] [Shigella dysenteriae Sd197]
1099_spades_megahit.gam.fasta	PairedContig_133	2630	3490	-	gspL	1-861/861	===============	0/0	100.00	97.56	vfdb	YP_404608	(gspL) general secretion pathway protein L [T2SS (VF0333)] [Shigella dysenteriae Sd197]
1099_spades_megahit.gam.fasta	PairedContig_133	3805	4782	-	gspK	1-978/978	===============	0/0	100.00	1996-11-01	vfdb	YP_404607	(gspK) general secretion pathway protein K [T2SS (VF0333)] [Shigella dysenteriae Sd197]
1099_spades_megahit.gam.fasta	PairedContig_133	4779	5348	-	gspJ	1-570/570	===============	0/0	100.00	1997-02-01	vfdb	YP_404606	(gspJ) general secretion pathway protein J [T2SS (VF0333)] [Shigella dysenteriae Sd197]
1099_spades_megahit.gam.fasta	PairedContig_133	5381	5752	-	gspI	1-372/372	===============	0/0	100.00	95.16	vfdb	YP_404605	(gspI) general secretion pathway protein I [T2SS (VF0333)] [Shigella dysenteriae Sd197]
1099_spades_megahit.gam.fasta	PairedContig_133	5749	6278	-	gspH	1-531/531	========/======	2025-01-01	99.81	95.86	vfdb	YP_404604	(gspH) general secretion pathway protein H [T2SS (VF0333)] [Shigella dysenteriae Sd197]
1099_spades_megahit.gam.fasta	PairedContig_133	6315	6770	-	gspG	1-456/456	===============	0/0	100.00	95.61	vfdb	YP_404603	(gspG) general secretion pathway protein G [T2SS (VF0333)] [Shigella dysenteriae Sd197]
1099_spades_megahit.gam.fasta	PairedContig_133	6811	8010	-	gspF	1-1200/1200	===============	0/0	100.00	96.25	vfdb	YP_404602	(gspF) general secretion pathway protein F [T2SS (VF0333)] [Shigella dysenteriae Sd197]
1099_spades_megahit.gam.fasta	PairedContig_133	8010	9503	-	gspE	1-1494/1494	===============	0/0	100.00	1997-12-01	vfdb	YP_404601	(gspE) general secretion pathway protein E [T2SS (VF0333)] [Shigella dysenteriae Sd197]
1099_spades_megahit.gam.fasta	PairedContig_133	9503	11353	-	gspD	1-1836/1836	========/======	2025-01-15	100.00	1997-03-01	vfdb	YP_404600	(gspD) general secretion pathway protein D [T2SS (VF0333)] [Shigella dysenteriae Sd197]
1099_spades_megahit.gam.fasta	PairedContig_133	11593	12423	-	gspC	1-831/831	===============	0/0	100.00	1995-07-01	vfdb	YP_404599	(gspC) general secretion pathway protein C [T2SS (VF0333)] [Shigella dysenteriae Sd197]
1099_spades_megahit.gam.fasta	PairedContig_14	16327	17097	-	entD	1-771/771	===============	0/0	100.00	1994-03-01	vfdb	NP_752599	(entD) phosphopantetheinyl transferase component of enterobactin synthase multienzyme complex [Enterobactin (VF0228)] [Escherichia coli CFT073]
1099_spades_megahit.gam.fasta	PairedContig_14	17122	19362	-	fepA	1-2241/2241	===============	0/0	100.00	96.79	vfdb	NP_752600	(fepA) ferrienterobactin outer membrane transporter [Enterobactin (VF0228)] [Escherichia coli CFT073]
1099_spades_megahit.gam.fasta	PairedContig_14	19605	20807	+	fes	1-1203/1203	===============	0/0	100.00	96.76	vfdb	NP_752602	(fes) enterobactin/ferric enterobactin esterase [enterobactin (IA019)] [Escherichia coli CFT073]
1099_spades_megahit.gam.fasta	PairedContig_14	21025	24854	+	entF	1-3830/3882	===============	0/0	98.66	95.41	vfdb	NP_752604	(entF) enterobactin synthase multienzyme complex component ATP-dependent [Enterobactin (VF0228)] [Escherichia coli CFT073]
1099_spades_megahit.gam.fasta	PairedContig_14	26252	27067	-	fepC	1-816/816	===============	0/0	100.00	97.30	vfdb	NP_752606	(fepC) ferrienterobactin ABC transporter ATPase [Enterobactin (VF0228)] [Escherichia coli CFT073]
1099_spades_megahit.gam.fasta	PairedContig_14	27064	28056	-	fepG	1-993/993	===============	0/0	100.00	93.96	vfdb	NP_752607	(fepG) iron-enterobactin ABC transporter permease [Enterobactin (VF0228)] [Escherichia coli CFT073]
1099_spades_megahit.gam.fasta	PairedContig_14	28053	29069	-	fepD	1-1017/1017	===============	0/0	100.00	95.97	vfdb	NP_752608	(fepD) ferrienterobactin ABC transporter permease [Enterobactin (VF0228)] [Escherichia coli CFT073]
1099_spades_megahit.gam.fasta	PairedContig_14	29168	30418	+	entS	1-1251/1251	===============	0/0	100.00	95.76	vfdb	NP_752609	(entS) enterobactin exporter iron-regulated [enterobactin (IA019)] [Escherichia coli CFT073]
1099_spades_megahit.gam.fasta	PairedContig_14	30422	31378	-	fepB	1-957/957	===============	0/0	100.00	97.39	vfdb	NP_752610	(fepB) ferrienterobactin ABC transporter periplasmic binding protein [Enterobactin (VF0228)] [Escherichia coli CFT073]
1099_spades_megahit.gam.fasta	PairedContig_14	31741	32928	+	entC	1-1188/1188	===============	0/0	100.00	97.47	vfdb	NP_752611	(entC) isochorismate synthase 1 [Enterobactin (VF0228)] [Escherichia coli CFT073]
1099_spades_megahit.gam.fasta	PairedContig_14	32938	34548	+	entE	1-1611/1611	===============	0/0	100.00	95.41	vfdb	NP_752612	(entE) 23-dihydroxybenzoate-AMP ligase component of enterobactin synthase multienzyme complex [Enterobactin (VF0228)] [Escherichia coli CFT073]
1099_spades_megahit.gam.fasta	PairedContig_14	34562	35419	+	entB	1-858/858	===============	0/0	100.00	97.44	vfdb	NP_752613	(entB) isochorismatase [Enterobactin (VF0228)] [Escherichia coli CFT073]
1099_spades_megahit.gam.fasta	PairedContig_14	35419	36165	+	entA	1-747/747	===============	0/0	100.00	95.98	vfdb	NP_752614	(entA) 23-dihydro-23-dihydroxybenzoate dehydrogenase [Enterobactin (VF0228)] [Escherichia coli CFT073]
1099_spades_megahit.gam.fasta	PairedContig_21	39662	41242	+	espX4	1-1581/1581	========/======	2025-02-02	99.94	1993-11-01	vfdb	NP_290672	(espX4) Type III secretion system effector EspX4 [LEE encoded T3SS (SS020)] [Escherichia coli O157:H7 str. EDL933]
1099_spades_megahit.gam.fasta	PairedContig_21	70762	72054	-	espX5	1-1293/1293	===============	0/0	100.00	95.67	vfdb	NP_290699	(espX5) Type III secretion system effector EspX5 [LEE encoded T3SS (SS020)] [Escherichia coli O157:H7 str. EDL933]
1099_spades_megahit.gam.fasta	PairedContig_23	15260	16680	-	espX1	1-1422/1422	========/======	2025-01-01	99.93	94.66	vfdb	NP_285716	(espX1) Type III secretion system effector EspX1 [LEE encoded T3SS (SS020)] [Escherichia coli O157:H7 str. EDL933]
1099_spades_megahit.gam.fasta	PairedContig_24	29182	30234	+	ompA	1-1041/1041	========/======	2025-01-12	100.00	94.30	vfdb	AAF37887	(ompA) outer membrane protein A [OmpA (VF0236)] [Escherichia coli O18:K1:H7 str. RS218]
1099_spades_megahit.gam.fasta	PairedContig_25	94570	95481	-	fimH	1-912/912	===============	0/0	100.00	97.70	vfdb	NP_757248	(fimH) FimH protein precursor [Type 1 fimbriae (VF0221)] [Escherichia coli CFT073]
1099_spades_megahit.gam.fasta	PairedContig_25	95492	95995	-	fimG	1-504/504	===============	0/0	100.00	98.21	vfdb	NP_757247	(fimG) FimG protein precursor [Type 1 fimbriae (VF0221)] [Escherichia coli CFT073]
1099_spades_megahit.gam.fasta	PairedContig_25	96008	96541	-	fimF	1-534/534	===============	0/0	100.00	97.75	vfdb	NP_757245	(fimF) FimF protein precursor [Type 1 fimbriae (VF0221)] [Escherichia coli CFT073]
1099_spades_megahit.gam.fasta	PairedContig_25	96548	99184	-	fimD	1-2637/2637	===============	0/0	100.00	98.71	vfdb	NP_757244	(fimD) Outer membrane usher protein fimD precursor [Type 1 fimbriae (VF0221)] [Escherichia coli CFT073]
1099_spades_megahit.gam.fasta	PairedContig_25	99251	99976	-	fimC	1-726/726	===============	0/0	100.00	98.35	vfdb	NP_757243	(fimC) Chaperone protein fimC precursor [Type 1 fimbriae (VF0221)] [Escherichia coli CFT073]
1099_spades_megahit.gam.fasta	PairedContig_25	100013	100552	-	fimI	1-540/540	===============	0/0	100.00	1999-07-01	vfdb	NP_757242	(fimI) Fimbrin-like protein fimI precursor [Type 1 fimbriae (VF0221)] [Escherichia coli CFT073]
1099_spades_megahit.gam.fasta	PairedContig_25	100617	101221	-	fimA	1-606/606	========/======	2025-01-01	99.83	90.59	vfdb	NP_757241	(fimA) Type-1 fimbrial protein A chain precursor [Type 1 fimbriae (VF0221)] [Escherichia coli CFT073]
1099_spades_megahit.gam.fasta	PairedContig_25	101645	102241	-	fimE	1-597/597	===============	0/0	100.00	99.16	vfdb	NP_757240	(fimE) Type 1 fimbriae Regulatory protein fimE [Type 1 fimbriae (VF0221)] [Escherichia coli CFT073]
1099_spades_megahit.gam.fasta	PairedContig_25	102719	103321	-	fimB	1-603/603	===============	0/0	100.00	98.18	vfdb	NP_757239	(fimB) Type 1 fimbriae Regulatory protein fimB [Type 1 fimbriae (VF0221)] [Escherichia coli CFT073]
1099_spades_megahit.gam.fasta	PairedContig_36	7072	8859	+	iucA	1-1788/1788	===============	0/0	100.00	94.24	vfdb	NP_755502	(iucA) aerobactin siderophore biosynthesis protein IucD [Aerobactin (VF0229)] [Escherichia coli CFT073]
1099_spades_megahit.gam.fasta	PairedContig_36	8860	9808	+	iucB	1-948/948	========/======	2025-01-01	100.00	95.47	vfdb	NP_755501	(iucB) aerobactin siderophore biosynthesis protein IucB [Aerobactin (VF0229)] [Escherichia coli CFT073]
1099_spades_megahit.gam.fasta	PairedContig_36	9808	11550	+	iucC	1-1743/1743	===============	0/0	100.00	1996-04-01	vfdb	NP_755500	(iucC) aerobactin siderophore biosynthesis protein IucC [Aerobactin (VF0229)] [Escherichia coli CFT073]
1099_spades_megahit.gam.fasta	PairedContig_36	11547	12868	+	iucD	1-1323/1338	========/======	2025-01-01	98.80	96.30	vfdb	NP_755499	(iucD) L-lysine 6-monooxygenase IucD [Aerobactin (VF0229)] [Escherichia coli CFT073]
1099_spades_megahit.gam.fasta	PairedContig_36	12806	15107	+	iutA	1-2280/2280	========/======	2025-03-24	99.96	88.36	vfdb	NP_755498	(iutA) ferric aerobactin receptor precusor IutA [Aerobactin (VF0229)] [Escherichia coli CFT073]
1099_spades_megahit.gam.fasta	PairedContig_7	40877	41710	-	csgG	1-834/834	===============	0/0	100.00	1983-09-01	vfdb	NP_460110	(csgG) curli production assembly/transport protein CsgG [Agf (VF0103)] [Salmonella enterica subsp. enterica serovar Typhimurium str. LT2]
1099_spades_megahit.gam.fasta	PairedContig_7	41737	42153	-	csgF	1-417/417	========/======	2025-03-08	1999-04-01	81.23	vfdb	NP_460111	(csgF) curli production assembly/transport protein CsgF [Agf (VF0103)] [Salmonella enterica subsp. enterica serovar Typhimurium str. LT2]
1099_spades_megahit.gam.fasta	PairedContig_7	42572	43222	-	csgD	1-651/651	===============	0/0	100.00	1981-11-01	vfdb	NP_460113	(csgD) DNA-binding transcriptional regulator CsgD [curli fibers/thin aggregative fimbriae (AGF) (AI094)] [Salmonella enterica subsp. enterica serovar Typhimurium str. LT2]
1099_spades_megahit.gam.fasta	PairedContig_7	43976	44431	+	csgB	1-456/456	========/======	2025-02-02	99.78	1984-03-01	vfdb	NP_460114	(csgB) minor curlin subunit precursor curli nucleator protein CsgB [Agf (VF0103)] [Salmonella enterica subsp. enterica serovar Typhimurium str. LT2]
1099_spades_megahit.gam.fasta	PairedContig_90	11447	12502	-	espR1	198-1253/1260	..=============	0/0	83.81	94.22	vfdb	NP_287686	(espR1) Type III secretion system effector espR1 [LEE encoded T3SS (SS020)] [Escherichia coli O157:H7 str. EDL933]
1101_spades_megahit.gam.fasta	PairedContig_108	33	750	+	gspL	1-718/861	=============..	0/0	83.39	97.49	vfdb	YP_404608	(gspL) general secretion pathway protein L [T2SS (VF0333)] [Shigella dysenteriae Sd197]
1101_spades_megahit.gam.fasta	PairedContig_1100	150	1337	+	entC	1-1188/1188	===============	0/0	100.00	99.33	vfdb	NP_752611	(entC) isochorismate synthase 1 [Enterobactin (VF0228)] [Escherichia coli CFT073]
1101_spades_megahit.gam.fasta	PairedContig_1187	450	1742	-	espX5	1-1293/1293	===============	0/0	100.00	1997-06-01	vfdb	NP_290699	(espX5) Type III secretion system effector EspX5 [LEE encoded T3SS (SS020)] [Escherichia coli O157:H7 str. EDL933]
1101_spades_megahit.gam.fasta	PairedContig_1612	1191	2619	-	aslA	1-1428/1428	========/======	2025-01-01	100.00	93.63	vfdb	AAG10151	(aslA) putative arylsulfatase [AslA (VF0238)] [Escherichia coli O18:K1:H7 str. RS218]
1101_spades_megahit.gam.fasta	PairedContig_1614	5744	7172	-	aslA	1-1428/1428	========/======	2025-01-01	100.00	97.34	vfdb	AAG10151	(aslA) putative arylsulfatase [AslA (VF0238)] [Escherichia coli O18:K1:H7 str. RS218]
1101_spades_megahit.gam.fasta	PairedContig_1621	665	4913	-	fdeC	1-4246/4251	========/======	2025-01-03	99.88	94.23	vfdb	YP_002390132	(fdeC) adhesin FdeC [FdeC (VF0506)] [Escherichia coli O45:K1:H7 str. S88]
1101_spades_megahit.gam.fasta	PairedContig_1653	221	676	-	csgB	1-456/456	========/======	2025-02-02	99.78	83.59	vfdb	NP_460114	(csgB) minor curlin subunit precursor curli nucleator protein CsgB [Agf (VF0103)] [Salmonella enterica subsp. enterica serovar Typhimurium str. LT2]
1101_spades_megahit.gam.fasta	PairedContig_1653	1431	2081	+	csgD	1-651/651	===============	0/0	100.00	81.26	vfdb	NP_460113	(csgD) DNA-binding transcriptional regulator CsgD [curli fibers/thin aggregative fimbriae (AGF) (AI094)] [Salmonella enterica subsp. enterica serovar Typhimurium str. LT2]
1101_spades_megahit.gam.fasta	PairedContig_1653	2500	2916	+	csgF	1-417/417	========/======	2025-03-08	1999-04-01	81.47	vfdb	NP_460111	(csgF) curli production assembly/transport protein CsgF [Agf (VF0103)] [Salmonella enterica subsp. enterica serovar Typhimurium str. LT2]
1101_spades_megahit.gam.fasta	PairedContig_1653	2943	3776	+	csgG	1-834/834	===============	0/0	100.00	82.97	vfdb	NP_460110	(csgG) curli production assembly/transport protein CsgG [Agf (VF0103)] [Salmonella enterica subsp. enterica serovar Typhimurium str. LT2]
1101_spades_megahit.gam.fasta	PairedContig_1758	482	1903	+	espX1	1-1422/1422	===============	0/0	100.00	93.25	vfdb	NP_285716	(espX1) Type III secretion system effector EspX1 [LEE encoded T3SS (SS020)] [Escherichia coli O157:H7 str. EDL933]
1101_spades_megahit.gam.fasta	PairedContig_1782	502	864	+	gtrA	1-363/363	===============	0/0	100.00	92.29	vfdb	NP_706257	(gtrA) bactoprenol-linked glucose translocase/flippase [LPS (VF0124)] [Shigella flexneri 2a str. 301]
1101_spades_megahit.gam.fasta	PairedContig_1782	861	1759	+	gtrB	1-899/930	===============	0/0	96.67	82.31	vfdb	NP_706258	(gtrB) bactoprenol glucosyl transferase [LPS (VF0124)] [Shigella flexneri 2a str. 301]
1101_spades_megahit.gam.fasta	PairedContig_1951	367	1422	+	espR1	198-1253/1260	..=============	0/0	83.81	93.94	vfdb	NP_287686	(espR1) Type III secretion system effector espR1 [LEE encoded T3SS (SS020)] [Escherichia coli O157:H7 str. EDL933]
1101_spades_megahit.gam.fasta	PairedContig_2069	33	750	+	gspL	1-718/861	=============..	0/0	83.39	94.57	vfdb	YP_404608	(gspL) general secretion pathway protein L [T2SS (VF0333)] [Shigella dysenteriae Sd197]
1101_spades_megahit.gam.fasta	PairedContig_2095	102	902	-	chuV	1-801/801	===============	0/0	100.00	99.25	vfdb	NP_756180	(chuV) ATP-binding hydrophilic protein ChuV [Chu (VF0227)] [Escherichia coli CFT073]
1101_spades_megahit.gam.fasta	PairedContig_2095	869	1861	-	chuU	1-993/993	===============	0/0	100.00	98.89	vfdb	NP_756179	(chuU) heme permease protein ChuU [Chu (VF0227)] [Escherichia coli CFT073]
1101_spades_megahit.gam.fasta	PairedContig_2095	1910	2533	-	chuY	1-624/624	===============	0/0	100.00	98.40	vfdb	NP_756178	(chuY) ChuY [Chu (VF0227)] [Escherichia coli CFT073]
1101_spades_megahit.gam.fasta	PairedContig_2095	2533	3027	-	chuX	1-495/495	===============	0/0	100.00	97.78	vfdb	NP_756177	(chuX) putative heme-binding protein ChuX [Chu (VF0227)] [Escherichia coli CFT073]
1101_spades_megahit.gam.fasta	PairedContig_2095	3040	4377	-	chuW	1-1338/1338	===============	0/0	100.00	97.98	vfdb	NP_756176	(chuW) Putative oxygen independent coproporphyrinogen III oxidase [Chu (VF0227)] [Escherichia coli CFT073]
1101_spades_megahit.gam.fasta	PairedContig_2095	4397	5389	-	chuT	1-993/993	===============	0/0	100.00	98.49	vfdb	NP_756175	(chuT) periplasmic heme-binding protein ChuT [Chu (VF0227)] [Escherichia coli CFT073]
1101_spades_megahit.gam.fasta	PairedContig_2095	5995	7977	+	shuA	1-1983/1983	===============	0/0	100.00	98.13	vfdb	YP_405019	(shuA) outer membrane heme/hemoglobin receptor ShuA [Shu (VF0256)] [Shigella dysenteriae Sd197]
1101_spades_megahit.gam.fasta	PairedContig_2095	8026	9054	+	chuS	1-1029/1029	===============	0/0	100.00	97.96	vfdb	NP_756169	(chuS) heme oxygenase ChuS [Chu (VF0227)] [Escherichia coli CFT073]
1101_spades_megahit.gam.fasta	PairedContig_2141	121	1449	+	espX4	1-1329/1581	=============..	0/0	1984-06-01	95.26	vfdb	NP_290672	(espX4) Type III secretion system effector EspX4 [LEE encoded T3SS (SS020)] [Escherichia coli O157:H7 str. EDL933]
1101_spades_megahit.gam.fasta	PairedContig_2205	365	2551	+	espL4	1-2187/2187	===============	0/0	100.00	97.35	vfdb	NP_290644	(espL4) Type III secretion system effector EspL4 [LEE encoded T3SS (SS020)] [Escherichia coli O157:H7 str. EDL933]
1101_spades_megahit.gam.fasta	PairedContig_2209	412	1014	+	fimB	1-603/603	===============	0/0	100.00	98.34	vfdb	NP_757239	(fimB) Type 1 fimbriae Regulatory protein fimB [Type 1 fimbriae (VF0221)] [Escherichia coli CFT073]
1101_spades_megahit.gam.fasta	PairedContig_2209	1492	2088	+	fimE	1-597/597	===============	0/0	100.00	99.16	vfdb	NP_757240	(fimE) Type 1 fimbriae Regulatory protein fimE [Type 1 fimbriae (VF0221)] [Escherichia coli CFT073]
1101_spades_megahit.gam.fasta	PairedContig_2209	2512	3074	+	fimA	1-563/606	==============.	0/0	92.90	89.17	vfdb	NP_757241	(fimA) Type-1 fimbrial protein A chain precursor [Type 1 fimbriae (VF0221)] [Escherichia coli CFT073]
1101_spades_megahit.gam.fasta	PairedContig_2334	314	735	+	gspM	1-422/423	===============	0/0	99.76	1994-08-01	vfdb	YP_404609	(gspM) general secretion pathway protein M [T2SS (VF0333)] [Shigella dysenteriae Sd197]
1101_spades_megahit.gam.fasta	PairedContig_2334	11072	12748	-	kpsD	1-1677/1677	===============	0/0	100.00	98.33	vfdb	AAA21682	(kpsD) KpsD [K1 capsule (VF0239)] [Escherichia coli O18:K1:H7 str. RS218]
1101_spades_megahit.gam.fasta	PairedContig_2502	2584	3636	+	ompA	1-1041/1041	========/======	2025-01-12	100.00	95.35	vfdb	AAF37887	(ompA) outer membrane protein A [OmpA (VF0236)] [Escherichia coli O18:K1:H7 str. RS218]
1101_spades_megahit.gam.fasta	PairedContig_2592	693	1504	+	espY1	1-753/753	========/======	4/61	99.87	86.96	vfdb	NP_285753	(espY1) Type III secretion system effector EspY1 [LEE encoded T3SS (SS020)] [Escherichia coli O157:H7 str. EDL933]
1101_spades_megahit.gam.fasta	PairedContig_267	161	700	+	fimI	1-540/540	===============	0/0	100.00	99.26	vfdb	NP_757242	(fimI) Fimbrin-like protein fimI precursor [Type 1 fimbriae (VF0221)] [Escherichia coli CFT073]
1101_spades_megahit.gam.fasta	PairedContig_267	737	1462	+	fimC	1-726/726	===============	0/0	100.00	1999-04-01	vfdb	NP_757243	(fimC) Chaperone protein fimC precursor [Type 1 fimbriae (VF0221)] [Escherichia coli CFT073]
1101_spades_megahit.gam.fasta	PairedContig_267	1529	4165	+	fimD	1-2637/2637	===============	0/0	100.00	98.90	vfdb	NP_757244	(fimD) Outer membrane usher protein fimD precursor [Type 1 fimbriae (VF0221)] [Escherichia coli CFT073]
1101_spades_megahit.gam.fasta	PairedContig_267	4172	4705	+	fimF	1-534/534	===============	0/0	100.00	97.57	vfdb	NP_757245	(fimF) FimF protein precursor [Type 1 fimbriae (VF0221)] [Escherichia coli CFT073]
1101_spades_megahit.gam.fasta	PairedContig_267	4718	5221	+	fimG	1-504/504	===============	0/0	100.00	99.21	vfdb	NP_757247	(fimG) FimG protein precursor [Type 1 fimbriae (VF0221)] [Escherichia coli CFT073]
1101_spades_megahit.gam.fasta	PairedContig_267	5232	6143	+	fimH	1-912/912	===============	0/0	100.00	98.79	vfdb	NP_757248	(fimH) FimH protein precursor [Type 1 fimbriae (VF0221)] [Escherichia coli CFT073]
1101_spades_megahit.gam.fasta	PairedContig_336	538	1171	+	entD	138-771/771	..=============	0/0	82.23	1993-06-01	vfdb	NP_752599	(entD) phosphopantetheinyl transferase component of enterobactin synthase multienzyme complex [Enterobactin (VF0228)] [Escherichia coli CFT073]
1101_spades_megahit.gam.fasta	PairedContig_337	1	765	-	entD	1-765/771	===============	0/0	99.22	95.42	vfdb	NP_752599	(entD) phosphopantetheinyl transferase component of enterobactin synthase multienzyme complex [Enterobactin (VF0228)] [Escherichia coli CFT073]
1101_spades_megahit.gam.fasta	PairedContig_442	1	864	-	fepB	1-864/957	==============.	0/0	90.28	98.26	vfdb	NP_752610	(fepB) ferrienterobactin ABC transporter periplasmic binding protein [Enterobactin (VF0228)] [Escherichia coli CFT073]
1101_spades_megahit.gam.fasta	PairedContig_445	1358	2560	-	fes	1-1203/1203	===============	0/0	100.00	96.34	vfdb	NP_752602	(fes) enterobactin/ferric enterobactin esterase [enterobactin (IA019)] [Escherichia coli CFT073]
1101_spades_megahit.gam.fasta	PairedContig_447	248	1240	+	fepG	1-993/993	===============	0/0	100.00	94.46	vfdb	NP_752607	(fepG) iron-enterobactin ABC transporter permease [Enterobactin (VF0228)] [Escherichia coli CFT073]
1101_spades_megahit.gam.fasta	PairedContig_447	1237	2052	+	fepC	1-816/816	===============	0/0	100.00	97.30	vfdb	NP_752606	(fepC) ferrienterobactin ABC transporter ATPase [Enterobactin (VF0228)] [Escherichia coli CFT073]
1101_spades_megahit.gam.fasta	PairedContig_448	1	1054	-	entS	1-1054/1251	=============..	0/0	84.25	96.49	vfdb	NP_752609	(entS) enterobactin exporter iron-regulated [enterobactin (IA019)] [Escherichia coli CFT073]
1101_spades_megahit.gam.fasta	PairedContig_448	1153	2169	+	fepD	1-1017/1017	===============	0/0	100.00	95.87	vfdb	NP_752608	(fepD) ferrienterobactin ABC transporter permease [Enterobactin (VF0228)] [Escherichia coli CFT073]
1101_spades_megahit.gam.fasta	PairedContig_450	103	1059	-	fepB	1-957/957	===============	0/0	100.00	98.33	vfdb	NP_752610	(fepB) ferrienterobactin ABC transporter periplasmic binding protein [Enterobactin (VF0228)] [Escherichia coli CFT073]
1101_spades_megahit.gam.fasta	PairedContig_577	173	760	+	yagZ/ecpA	1-588/588	===============	0/0	100.00	98.98	vfdb	NP_286010	(yagZ/ecpA) E. coli common pilus structural subunit EcpA [ECP (VF0404)] [Escherichia coli O157:H7 str. EDL933]
1101_spades_megahit.gam.fasta	PairedContig_577	818	1486	+	yagY/ecpB	1-669/669	===============	0/0	100.00	98.95	vfdb	NP_286009	(yagY/ecpB) E. coli common pilus chaperone EcpB [ECP (VF0404)] [Escherichia coli O157:H7 str. EDL933]
1101_spades_megahit.gam.fasta	PairedContig_577	1512	4037	+	yagX/ecpC	1-2526/2526	===============	0/0	100.00	98.81	vfdb	NP_286008	(yagX/ecpC) E. coli common pilus usher EcpC [ECP (VF0404)] [Escherichia coli O157:H7 str. EDL933]
1101_spades_megahit.gam.fasta	PairedContig_577	4027	5670	+	yagW/ecpD	1-1644/1644	===============	0/0	100.00	1999-03-01	vfdb	NP_286007	(yagW/ecpD) polymerized tip adhesin of ECP fibers [ECP (VF0404)] [Escherichia coli O157:H7 str. EDL933]
1101_spades_megahit.gam.fasta	PairedContig_577	5594	6347	+	yagV/ecpE	1-754/756	===============	0/0	99.74	98.14	vfdb	NP_286006	(yagV/ecpE) E. coli common pilus chaperone EcpE [ECP (VF0404)] [Escherichia coli O157:H7 str. EDL933]
1101_spades_megahit.gam.fasta	PairedContig_578	1	567	+	ykgK/ecpR	25-591/591	===============	0/0	95.94	99.65	vfdb	NP_286011	(ykgK/ecpR) regulator protein EcpR [ECP (VF0404)] [Escherichia coli O157:H7 str. EDL933]
1101_spades_megahit.gam.fasta	PairedContig_579	106	859	+	yagV/ecpE	1-754/756	===============	0/0	99.74	98.14	vfdb	NP_286006	(yagV/ecpE) E. coli common pilus chaperone EcpE [ECP (VF0404)] [Escherichia coli O157:H7 str. EDL933]
1101_spades_megahit.gam.fasta	PairedContig_583	123	1764	-	espL1	258-1899/1899	..=============	0/0	86.47	95.43	vfdb	NP_288154	(espL1) Type III secretion system effector espL1 [LEE encoded T3SS (SS020)] [Escherichia coli O157:H7 str. EDL933]
1101_spades_megahit.gam.fasta	PairedContig_612	1979	2548	+	espY2	1-570/570	===============	0/0	100.00	1994-03-01	vfdb	NP_285765	(espY2) Type III secretion system effector EspY2 [LEE encoded T3SS (SS020)] [Escherichia coli O157:H7 str. EDL933]
1101_spades_megahit.gam.fasta	PairedContig_647	1	784	-	gspK	1-784/978	=============..	0/0	80.16	96.68	vfdb	YP_404607	(gspK) general secretion pathway protein K [T2SS (VF0333)] [Shigella dysenteriae Sd197]
1101_spades_megahit.gam.fasta	PairedContig_647	781	1350	-	gspJ	1-570/570	===============	0/0	100.00	94.56	vfdb	YP_404606	(gspJ) general secretion pathway protein J [T2SS (VF0333)] [Shigella dysenteriae Sd197]
1101_spades_megahit.gam.fasta	PairedContig_647	1383	1754	-	gspI	1-372/372	===============	0/0	100.00	92.47	vfdb	YP_404605	(gspI) general secretion pathway protein I [T2SS (VF0333)] [Shigella dysenteriae Sd197]
1101_spades_megahit.gam.fasta	PairedContig_647	1751	2281	-	gspH	1-531/531	===============	0/0	100.00	94.73	vfdb	YP_404604	(gspH) general secretion pathway protein H [T2SS (VF0333)] [Shigella dysenteriae Sd197]
1101_spades_megahit.gam.fasta	PairedContig_647	2318	2773	-	gspG	1-456/456	===============	0/0	100.00	96.27	vfdb	YP_404603	(gspG) general secretion pathway protein G [T2SS (VF0333)] [Shigella dysenteriae Sd197]
1101_spades_megahit.gam.fasta	PairedContig_647	2814	4013	-	gspF	1-1200/1200	===============	0/0	100.00	94.25	vfdb	YP_404602	(gspF) general secretion pathway protein F [T2SS (VF0333)] [Shigella dysenteriae Sd197]
1101_spades_megahit.gam.fasta	PairedContig_647	4013	5506	-	gspE	1-1494/1494	===============	0/0	100.00	94.91	vfdb	YP_404601	(gspE) general secretion pathway protein E [T2SS (VF0333)] [Shigella dysenteriae Sd197]
1101_spades_megahit.gam.fasta	PairedContig_647	5506	7356	-	gspD	1-1836/1836	========/======	2025-01-15	100.00	96.16	vfdb	YP_404600	(gspD) general secretion pathway protein D [T2SS (VF0333)] [Shigella dysenteriae Sd197]
1101_spades_megahit.gam.fasta	PairedContig_647	7596	8426	-	gspC	1-831/831	===============	0/0	100.00	94.95	vfdb	YP_404599	(gspC) general secretion pathway protein C [T2SS (VF0333)] [Shigella dysenteriae Sd197]
1101_spades_megahit.gam.fasta	PairedContig_656	6433	8841	+	espY4	1-2409/2409	========/======	2025-04-10	99.79	89.23	vfdb	NP_290352	(espY4) Type III secretion system effector EspY4 [LEE encoded T3SS (SS020)] [Escherichia coli O157:H7 str. EDL933]
1101_spades_megahit.gam.fasta	PairedContig_726	122	1451	+	espX4	1-1329/1581	========/====..	2025-03-03	84.00	92.79	vfdb	NP_290672	(espX4) Type III secretion system effector EspX4 [LEE encoded T3SS (SS020)] [Escherichia coli O157:H7 str. EDL933]
1101_spades_megahit.gam.fasta	PairedContig_78	377	907	+	gspH	1-531/531	===============	0/0	100.00	95.48	vfdb	YP_404604	(gspH) general secretion pathway protein H [T2SS (VF0333)] [Shigella dysenteriae Sd197]
1101_spades_megahit.gam.fasta	PairedContig_78	904	1275	+	gspI	1-372/372	===============	0/0	100.00	95.16	vfdb	YP_404605	(gspI) general secretion pathway protein I [T2SS (VF0333)] [Shigella dysenteriae Sd197]
1101_spades_megahit.gam.fasta	PairedContig_78	1308	1877	+	gspJ	1-570/570	===============	0/0	100.00	96.49	vfdb	YP_404606	(gspJ) general secretion pathway protein J [T2SS (VF0333)] [Shigella dysenteriae Sd197]
1101_spades_megahit.gam.fasta	PairedContig_790	629	1486	+	entB	1-858/858	===============	0/0	100.00	98.95	vfdb	NP_752613	(entB) isochorismatase [Enterobactin (VF0228)] [Escherichia coli CFT073]
1101_spades_megahit.gam.fasta	PairedContig_790	1486	2232	+	entA	1-747/747	===============	0/0	100.00	97.32	vfdb	NP_752614	(entA) 23-dihydro-23-dihydroxybenzoate dehydrogenase [Enterobactin (VF0228)] [Escherichia coli CFT073]
1101_spades_megahit.gam.fasta	PairedContig_805	2370	3620	+	espR1	1-1251/1260	===============	0/0	99.29	94.64	vfdb	NP_287686	(espR1) Type III secretion system effector espR1 [LEE encoded T3SS (SS020)] [Escherichia coli O157:H7 str. EDL933]
1102_spades_megahit.gam.fasta	PairedContig_14	39766	41346	+	espX4	1-1581/1581	========/======	2025-02-02	99.94	1993-11-01	vfdb	NP_290672	(espX4) Type III secretion system effector EspX4 [LEE encoded T3SS (SS020)] [Escherichia coli O157:H7 str. EDL933]
1102_spades_megahit.gam.fasta	PairedContig_14	70866	72158	-	espX5	1-1293/1293	===============	0/0	100.00	95.67	vfdb	NP_290699	(espX5) Type III secretion system effector EspX5 [LEE encoded T3SS (SS020)] [Escherichia coli O157:H7 str. EDL933]
1102_spades_megahit.gam.fasta	PairedContig_147	27630	31871	-	fdeC	1-4245/4251	========/======	2025-03-05	99.76	92.37	vfdb	YP_002390132	(fdeC) adhesin FdeC [FdeC (VF0506)] [Escherichia coli O45:K1:H7 str. S88]
1102_spades_megahit.gam.fasta	PairedContig_147	34891	35481	+	ykgK/ecpR	1-591/591	===============	0/0	100.00	97.63	vfdb	NP_286011	(ykgK/ecpR) regulator protein EcpR [ECP (VF0404)] [Escherichia coli O157:H7 str. EDL933]
1102_spades_megahit.gam.fasta	PairedContig_147	35556	36143	+	yagZ/ecpA	1-588/588	===============	0/0	100.00	99.32	vfdb	NP_286010	(yagZ/ecpA) E. coli common pilus structural subunit EcpA [ECP (VF0404)] [Escherichia coli O157:H7 str. EDL933]
1102_spades_megahit.gam.fasta	PairedContig_147	36201	36869	+	yagY/ecpB	1-669/669	===============	0/0	100.00	98.66	vfdb	NP_286009	(yagY/ecpB) E. coli common pilus chaperone EcpB [ECP (VF0404)] [Escherichia coli O157:H7 str. EDL933]
1102_spades_megahit.gam.fasta	PairedContig_147	36895	39420	+	yagX/ecpC	1-2526/2526	===============	0/0	100.00	98.65	vfdb	NP_286008	(yagX/ecpC) E. coli common pilus usher EcpC [ECP (VF0404)] [Escherichia coli O157:H7 str. EDL933]
1102_spades_megahit.gam.fasta	PairedContig_147	39410	41053	+	yagW/ecpD	1-1644/1644	===============	0/0	100.00	98.60	vfdb	NP_286007	(yagW/ecpD) polymerized tip adhesin of ECP fibers [ECP (VF0404)] [Escherichia coli O157:H7 str. EDL933]
1102_spades_megahit.gam.fasta	PairedContig_147	40977	41730	+	yagV/ecpE	1-754/756	===============	0/0	99.74	96.82	vfdb	NP_286006	(yagV/ecpE) E. coli common pilus chaperone EcpE [ECP (VF0404)] [Escherichia coli O157:H7 str. EDL933]
1102_spades_megahit.gam.fasta	PairedContig_17	161837	162889	-	ompA	1-1041/1041	========/======	2025-01-12	100.00	94.30	vfdb	AAF37887	(ompA) outer membrane protein A [OmpA (VF0236)] [Escherichia coli O18:K1:H7 str. RS218]
1102_spades_megahit.gam.fasta	PairedContig_170	5271	7058	+	iucA	1-1788/1788	===============	0/0	100.00	94.24	vfdb	NP_755502	(iucA) aerobactin siderophore biosynthesis protein IucD [Aerobactin (VF0229)] [Escherichia coli CFT073]
1102_spades_megahit.gam.fasta	PairedContig_170	7059	8007	+	iucB	1-948/948	========/======	2025-01-01	100.00	95.47	vfdb	NP_755501	(iucB) aerobactin siderophore biosynthesis protein IucB [Aerobactin (VF0229)] [Escherichia coli CFT073]
1102_spades_megahit.gam.fasta	PairedContig_170	8007	9749	+	iucC	1-1743/1743	===============	0/0	100.00	1996-04-01	vfdb	NP_755500	(iucC) aerobactin siderophore biosynthesis protein IucC [Aerobactin (VF0229)] [Escherichia coli CFT073]
1102_spades_megahit.gam.fasta	PairedContig_170	9746	11067	+	iucD	1-1323/1338	========/======	2025-01-01	98.80	96.30	vfdb	NP_755499	(iucD) L-lysine 6-monooxygenase IucD [Aerobactin (VF0229)] [Escherichia coli CFT073]
1102_spades_megahit.gam.fasta	PairedContig_170	11005	13306	+	iutA	1-2280/2280	========/======	2025-03-24	99.96	88.36	vfdb	NP_755498	(iutA) ferric aerobactin receptor precusor IutA [Aerobactin (VF0229)] [Escherichia coli CFT073]
1102_spades_megahit.gam.fasta	PairedContig_178	8274	8390	+	astA	1-117/117	===============	0/0	100.00	100.00	vfdb	BAA94855	(astA) heat-stable enterotoxin 1 [EAST1 (VF0216)] [Escherichia coli O44:H18 042]
1102_spades_megahit.gam.fasta	PairedContig_18	94571	95482	-	fimH	1-912/912	===============	0/0	100.00	97.70	vfdb	NP_757248	(fimH) FimH protein precursor [Type 1 fimbriae (VF0221)] [Escherichia coli CFT073]
1102_spades_megahit.gam.fasta	PairedContig_18	95493	95996	-	fimG	1-504/504	===============	0/0	100.00	98.21	vfdb	NP_757247	(fimG) FimG protein precursor [Type 1 fimbriae (VF0221)] [Escherichia coli CFT073]
1102_spades_megahit.gam.fasta	PairedContig_18	96009	96542	-	fimF	1-534/534	===============	0/0	100.00	97.75	vfdb	NP_757245	(fimF) FimF protein precursor [Type 1 fimbriae (VF0221)] [Escherichia coli CFT073]
1102_spades_megahit.gam.fasta	PairedContig_18	96549	99185	-	fimD	1-2637/2637	===============	0/0	100.00	98.71	vfdb	NP_757244	(fimD) Outer membrane usher protein fimD precursor [Type 1 fimbriae (VF0221)] [Escherichia coli CFT073]
1102_spades_megahit.gam.fasta	PairedContig_18	99252	99977	-	fimC	1-726/726	===============	0/0	100.00	98.35	vfdb	NP_757243	(fimC) Chaperone protein fimC precursor [Type 1 fimbriae (VF0221)] [Escherichia coli CFT073]
1102_spades_megahit.gam.fasta	PairedContig_18	100014	100553	-	fimI	1-540/540	===============	0/0	100.00	1999-07-01	vfdb	NP_757242	(fimI) Fimbrin-like protein fimI precursor [Type 1 fimbriae (VF0221)] [Escherichia coli CFT073]
1102_spades_megahit.gam.fasta	PairedContig_18	100618	101222	-	fimA	1-606/606	========/======	2025-01-01	99.83	90.59	vfdb	NP_757241	(fimA) Type-1 fimbrial protein A chain precursor [Type 1 fimbriae (VF0221)] [Escherichia coli CFT073]
1102_spades_megahit.gam.fasta	PairedContig_18	101646	102242	-	fimE	1-597/597	===============	0/0	100.00	99.16	vfdb	NP_757240	(fimE) Type 1 fimbriae Regulatory protein fimE [Type 1 fimbriae (VF0221)] [Escherichia coli CFT073]
1102_spades_megahit.gam.fasta	PairedContig_18	102720	103322	-	fimB	1-603/603	===============	0/0	100.00	98.18	vfdb	NP_757239	(fimB) Type 1 fimbriae Regulatory protein fimB [Type 1 fimbriae (VF0221)] [Escherichia coli CFT073]
1102_spades_megahit.gam.fasta	PairedContig_209	31682	32737	+	espR1	198-1253/1260	..=============	0/0	83.81	94.22	vfdb	NP_287686	(espR1) Type III secretion system effector espR1 [LEE encoded T3SS (SS020)] [Escherichia coli O157:H7 str. EDL933]
1102_spades_megahit.gam.fasta	PairedContig_240	2245	2667	-	gspM	1-423/423	===============	0/0	100.00	1994-09-01	vfdb	YP_404609	(gspM) general secretion pathway protein M [T2SS (VF0333)] [Shigella dysenteriae Sd197]
1102_spades_megahit.gam.fasta	PairedContig_240	2783	3643	-	gspL	1-861/861	===============	0/0	100.00	97.56	vfdb	YP_404608	(gspL) general secretion pathway protein L [T2SS (VF0333)] [Shigella dysenteriae Sd197]
1102_spades_megahit.gam.fasta	PairedContig_240	3958	4935	-	gspK	1-978/978	===============	0/0	100.00	1996-11-01	vfdb	YP_404607	(gspK) general secretion pathway protein K [T2SS (VF0333)] [Shigella dysenteriae Sd197]
1102_spades_megahit.gam.fasta	PairedContig_240	4932	5501	-	gspJ	1-570/570	===============	0/0	100.00	1997-02-01	vfdb	YP_404606	(gspJ) general secretion pathway protein J [T2SS (VF0333)] [Shigella dysenteriae Sd197]
1102_spades_megahit.gam.fasta	PairedContig_240	5534	5905	-	gspI	1-372/372	===============	0/0	100.00	95.16	vfdb	YP_404605	(gspI) general secretion pathway protein I [T2SS (VF0333)] [Shigella dysenteriae Sd197]
1102_spades_megahit.gam.fasta	PairedContig_240	5902	6431	-	gspH	1-531/531	========/======	2025-01-01	99.81	95.86	vfdb	YP_404604	(gspH) general secretion pathway protein H [T2SS (VF0333)] [Shigella dysenteriae Sd197]
1102_spades_megahit.gam.fasta	PairedContig_240	6468	6923	-	gspG	1-456/456	===============	0/0	100.00	95.61	vfdb	YP_404603	(gspG) general secretion pathway protein G [T2SS (VF0333)] [Shigella dysenteriae Sd197]
1102_spades_megahit.gam.fasta	PairedContig_240	6964	8163	-	gspF	1-1200/1200	===============	0/0	100.00	96.25	vfdb	YP_404602	(gspF) general secretion pathway protein F [T2SS (VF0333)] [Shigella dysenteriae Sd197]
1102_spades_megahit.gam.fasta	PairedContig_240	8163	9656	-	gspE	1-1494/1494	===============	0/0	100.00	1997-12-01	vfdb	YP_404601	(gspE) general secretion pathway protein E [T2SS (VF0333)] [Shigella dysenteriae Sd197]
1102_spades_megahit.gam.fasta	PairedContig_240	9656	11506	-	gspD	1-1836/1836	========/======	2025-01-15	100.00	1997-03-01	vfdb	YP_404600	(gspD) general secretion pathway protein D [T2SS (VF0333)] [Shigella dysenteriae Sd197]
1102_spades_megahit.gam.fasta	PairedContig_240	11746	12576	-	gspC	1-831/831	===============	0/0	100.00	1995-07-01	vfdb	YP_404599	(gspC) general secretion pathway protein C [T2SS (VF0333)] [Shigella dysenteriae Sd197]
1102_spades_megahit.gam.fasta	PairedContig_243	94166	96034	+	espL1	1-1899/1899	========/======	2/30	98.42	95.26	vfdb	NP_288154	(espL1) Type III secretion system effector espL1 [LEE encoded T3SS (SS020)] [Escherichia coli O157:H7 str. EDL933]
1102_spades_megahit.gam.fasta	PairedContig_245	116666	118086	+	espX1	1-1422/1422	========/======	2025-01-01	99.93	94.66	vfdb	NP_285716	(espX1) Type III secretion system effector EspX1 [LEE encoded T3SS (SS020)] [Escherichia coli O157:H7 str. EDL933]
1102_spades_megahit.gam.fasta	PairedContig_53	99392	100138	-	entA	1-747/747	===============	0/0	100.00	95.98	vfdb	NP_752614	(entA) 23-dihydro-23-dihydroxybenzoate dehydrogenase [Enterobactin (VF0228)] [Escherichia coli CFT073]
1102_spades_megahit.gam.fasta	PairedContig_53	100138	100995	-	entB	1-858/858	===============	0/0	100.00	97.44	vfdb	NP_752613	(entB) isochorismatase [Enterobactin (VF0228)] [Escherichia coli CFT073]
1102_spades_megahit.gam.fasta	PairedContig_53	101009	102619	-	entE	1-1611/1611	===============	0/0	100.00	95.41	vfdb	NP_752612	(entE) 23-dihydroxybenzoate-AMP ligase component of enterobactin synthase multienzyme complex [Enterobactin (VF0228)] [Escherichia coli CFT073]
1102_spades_megahit.gam.fasta	PairedContig_53	102629	103816	-	entC	1-1188/1188	===============	0/0	100.00	97.47	vfdb	NP_752611	(entC) isochorismate synthase 1 [Enterobactin (VF0228)] [Escherichia coli CFT073]
1102_spades_megahit.gam.fasta	PairedContig_53	104179	105135	+	fepB	1-957/957	===============	0/0	100.00	97.39	vfdb	NP_752610	(fepB) ferrienterobactin ABC transporter periplasmic binding protein [Enterobactin (VF0228)] [Escherichia coli CFT073]
1102_spades_megahit.gam.fasta	PairedContig_53	105139	106389	-	entS	1-1251/1251	===============	0/0	100.00	95.76	vfdb	NP_752609	(entS) enterobactin exporter iron-regulated [enterobactin (IA019)] [Escherichia coli CFT073]
1102_spades_megahit.gam.fasta	PairedContig_53	106488	107504	+	fepD	1-1017/1017	===============	0/0	100.00	95.97	vfdb	NP_752608	(fepD) ferrienterobactin ABC transporter permease [Enterobactin (VF0228)] [Escherichia coli CFT073]
1102_spades_megahit.gam.fasta	PairedContig_53	107501	108493	+	fepG	1-993/993	===============	0/0	100.00	93.96	vfdb	NP_752607	(fepG) iron-enterobactin ABC transporter permease [Enterobactin (VF0228)] [Escherichia coli CFT073]
1102_spades_megahit.gam.fasta	PairedContig_53	108490	109305	+	fepC	1-816/816	===============	0/0	100.00	97.30	vfdb	NP_752606	(fepC) ferrienterobactin ABC transporter ATPase [Enterobactin (VF0228)] [Escherichia coli CFT073]
1102_spades_megahit.gam.fasta	PairedContig_53	110703	114532	-	entF	1-3830/3882	===============	0/0	98.66	95.41	vfdb	NP_752604	(entF) enterobactin synthase multienzyme complex component ATP-dependent [Enterobactin (VF0228)] [Escherichia coli CFT073]
1102_spades_megahit.gam.fasta	PairedContig_53	114750	115952	-	fes	1-1203/1203	===============	0/0	100.00	96.76	vfdb	NP_752602	(fes) enterobactin/ferric enterobactin esterase [enterobactin (IA019)] [Escherichia coli CFT073]
1102_spades_megahit.gam.fasta	PairedContig_53	116195	118435	+	fepA	1-2241/2241	===============	0/0	100.00	96.79	vfdb	NP_752600	(fepA) ferrienterobactin outer membrane transporter [Enterobactin (VF0228)] [Escherichia coli CFT073]
1102_spades_megahit.gam.fasta	PairedContig_53	118460	119230	+	entD	1-771/771	===============	0/0	100.00	1994-03-01	vfdb	NP_752599	(entD) phosphopantetheinyl transferase component of enterobactin synthase multienzyme complex [Enterobactin (VF0228)] [Escherichia coli CFT073]
1102_spades_megahit.gam.fasta	PairedContig_9	40877	41710	-	csgG	1-834/834	===============	0/0	100.00	1983-09-01	vfdb	NP_460110	(csgG) curli production assembly/transport protein CsgG [Agf (VF0103)] [Salmonella enterica subsp. enterica serovar Typhimurium str. LT2]
1102_spades_megahit.gam.fasta	PairedContig_9	41737	42153	-	csgF	1-417/417	========/======	2025-03-08	1999-04-01	81.23	vfdb	NP_460111	(csgF) curli production assembly/transport protein CsgF [Agf (VF0103)] [Salmonella enterica subsp. enterica serovar Typhimurium str. LT2]
1102_spades_megahit.gam.fasta	PairedContig_9	42572	43222	-	csgD	1-651/651	===============	0/0	100.00	1981-11-01	vfdb	NP_460113	(csgD) DNA-binding transcriptional regulator CsgD [curli fibers/thin aggregative fimbriae (AGF) (AI094)] [Salmonella enterica subsp. enterica serovar Typhimurium str. LT2]
1102_spades_megahit.gam.fasta	PairedContig_9	43976	44431	+	csgB	1-456/456	========/======	2025-02-02	99.78	1984-03-01	vfdb	NP_460114	(csgB) minor curlin subunit precursor curli nucleator protein CsgB [Agf (VF0103)] [Salmonella enterica subsp. enterica serovar Typhimurium str. LT2]
1102_spades_megahit.gam.fasta	PairedContig_98	4089	5251	+	iroB	1-1163/1164	===============	0/0	99.91	98.37	vfdb	NP_753168	(iroB) glucosyltransferase IroB [Salmochelin (IA013)] [Escherichia coli CFT073]
1102_spades_megahit.gam.fasta	PairedContig_98	5314	9051	+	iroC	1-3738/3738	===============	0/0	100.00	99.14	vfdb	NP_753167	(iroC) ATP binding cassette transporter [Salmochelin (IA013)] [Escherichia coli CFT073]
1102_spades_megahit.gam.fasta	PairedContig_98	9155	10384	+	iroD	1-1230/1230	===============	0/0	100.00	98.62	vfdb	NP_753166	(iroD) esterase [Salmochelin (IA013)] [Escherichia coli CFT073]
1102_spades_megahit.gam.fasta	PairedContig_98	10469	11425	+	iroE	1-957/957	===============	0/0	100.00	99.48	vfdb	NP_753165	(iroE) esterase [Salmochelin (IA013)] [Escherichia coli CFT073]
1102_spades_megahit.gam.fasta	PairedContig_98	11470	13647	-	iroN	1-2178/2178	===============	0/0	100.00	99.13	vfdb	NP_753164	(iroN) salmochelin receptor IroN [IroN (VF0230)] [Escherichia coli CFT073]
1104_spades_megahit.gam.fasta	PairedContig_105	5873	6475	+	fimB	1-603/603	===============	0/0	100.00	98.18	vfdb	NP_757239	(fimB) Type 1 fimbriae Regulatory protein fimB [Type 1 fimbriae (VF0221)] [Escherichia coli CFT073]
1104_spades_megahit.gam.fasta	PairedContig_105	6953	7549	+	fimE	1-597/597	===============	0/0	100.00	99.16	vfdb	NP_757240	(fimE) Type 1 fimbriae Regulatory protein fimE [Type 1 fimbriae (VF0221)] [Escherichia coli CFT073]
1104_spades_megahit.gam.fasta	PairedContig_105	7973	8577	+	fimA	1-606/606	========/======	2025-01-01	99.83	90.59	vfdb	NP_757241	(fimA) Type-1 fimbrial protein A chain precursor [Type 1 fimbriae (VF0221)] [Escherichia coli CFT073]
1104_spades_megahit.gam.fasta	PairedContig_105	8642	9181	+	fimI	1-540/540	===============	0/0	100.00	1999-07-01	vfdb	NP_757242	(fimI) Fimbrin-like protein fimI precursor [Type 1 fimbriae (VF0221)] [Escherichia coli CFT073]
1104_spades_megahit.gam.fasta	PairedContig_105	9218	9943	+	fimC	1-726/726	===============	0/0	100.00	98.35	vfdb	NP_757243	(fimC) Chaperone protein fimC precursor [Type 1 fimbriae (VF0221)] [Escherichia coli CFT073]
1104_spades_megahit.gam.fasta	PairedContig_105	10010	12646	+	fimD	1-2637/2637	===============	0/0	100.00	98.71	vfdb	NP_757244	(fimD) Outer membrane usher protein fimD precursor [Type 1 fimbriae (VF0221)] [Escherichia coli CFT073]
1104_spades_megahit.gam.fasta	PairedContig_105	12653	13186	+	fimF	1-534/534	===============	0/0	100.00	97.75	vfdb	NP_757245	(fimF) FimF protein precursor [Type 1 fimbriae (VF0221)] [Escherichia coli CFT073]
1104_spades_megahit.gam.fasta	PairedContig_105	13199	13702	+	fimG	1-504/504	===============	0/0	100.00	98.21	vfdb	NP_757247	(fimG) FimG protein precursor [Type 1 fimbriae (VF0221)] [Escherichia coli CFT073]
1104_spades_megahit.gam.fasta	PairedContig_105	13713	14624	+	fimH	1-912/912	===============	0/0	100.00	97.70	vfdb	NP_757248	(fimH) FimH protein precursor [Type 1 fimbriae (VF0221)] [Escherichia coli CFT073]
1104_spades_megahit.gam.fasta	PairedContig_112	3247	4080	-	csgG	1-834/834	===============	0/0	100.00	1983-09-01	vfdb	NP_460110	(csgG) curli production assembly/transport protein CsgG [Agf (VF0103)] [Salmonella enterica subsp. enterica serovar Typhimurium str. LT2]
1104_spades_megahit.gam.fasta	PairedContig_112	4107	4523	-	csgF	1-417/417	========/======	2025-03-08	1999-04-01	81.23	vfdb	NP_460111	(csgF) curli production assembly/transport protein CsgF [Agf (VF0103)] [Salmonella enterica subsp. enterica serovar Typhimurium str. LT2]
1104_spades_megahit.gam.fasta	PairedContig_112	4942	5592	-	csgD	1-651/651	===============	0/0	100.00	1981-11-01	vfdb	NP_460113	(csgD) DNA-binding transcriptional regulator CsgD [curli fibers/thin aggregative fimbriae (AGF) (AI094)] [Salmonella enterica subsp. enterica serovar Typhimurium str. LT2]
1104_spades_megahit.gam.fasta	PairedContig_112	6346	6801	+	csgB	1-456/456	========/======	2025-02-02	99.78	1984-03-01	vfdb	NP_460114	(csgB) minor curlin subunit precursor curli nucleator protein CsgB [Agf (VF0103)] [Salmonella enterica subsp. enterica serovar Typhimurium str. LT2]
1104_spades_megahit.gam.fasta	PairedContig_117	2245	2667	-	gspM	1-423/423	===============	0/0	100.00	1994-09-01	vfdb	YP_404609	(gspM) general secretion pathway protein M [T2SS (VF0333)] [Shigella dysenteriae Sd197]
1104_spades_megahit.gam.fasta	PairedContig_117	2783	3643	-	gspL	1-861/861	===============	0/0	100.00	97.56	vfdb	YP_404608	(gspL) general secretion pathway protein L [T2SS (VF0333)] [Shigella dysenteriae Sd197]
1104_spades_megahit.gam.fasta	PairedContig_117	3958	4935	-	gspK	1-978/978	===============	0/0	100.00	1996-11-01	vfdb	YP_404607	(gspK) general secretion pathway protein K [T2SS (VF0333)] [Shigella dysenteriae Sd197]
1104_spades_megahit.gam.fasta	PairedContig_117	4932	5501	-	gspJ	1-570/570	===============	0/0	100.00	1997-02-01	vfdb	YP_404606	(gspJ) general secretion pathway protein J [T2SS (VF0333)] [Shigella dysenteriae Sd197]
1104_spades_megahit.gam.fasta	PairedContig_117	5534	5905	-	gspI	1-372/372	===============	0/0	100.00	95.16	vfdb	YP_404605	(gspI) general secretion pathway protein I [T2SS (VF0333)] [Shigella dysenteriae Sd197]
1104_spades_megahit.gam.fasta	PairedContig_117	5902	6431	-	gspH	1-531/531	========/======	2025-01-01	99.81	95.86	vfdb	YP_404604	(gspH) general secretion pathway protein H [T2SS (VF0333)] [Shigella dysenteriae Sd197]
1104_spades_megahit.gam.fasta	PairedContig_117	6468	6923	-	gspG	1-456/456	===============	0/0	100.00	95.61	vfdb	YP_404603	(gspG) general secretion pathway protein G [T2SS (VF0333)] [Shigella dysenteriae Sd197]
1104_spades_megahit.gam.fasta	PairedContig_117	6964	8163	-	gspF	1-1200/1200	===============	0/0	100.00	96.25	vfdb	YP_404602	(gspF) general secretion pathway protein F [T2SS (VF0333)] [Shigella dysenteriae Sd197]
1104_spades_megahit.gam.fasta	PairedContig_117	8163	9656	-	gspE	1-1494/1494	===============	0/0	100.00	1997-12-01	vfdb	YP_404601	(gspE) general secretion pathway protein E [T2SS (VF0333)] [Shigella dysenteriae Sd197]
1104_spades_megahit.gam.fasta	PairedContig_117	9656	11506	-	gspD	1-1836/1836	========/======	2025-01-15	100.00	1997-03-01	vfdb	YP_404600	(gspD) general secretion pathway protein D [T2SS (VF0333)] [Shigella dysenteriae Sd197]
1104_spades_megahit.gam.fasta	PairedContig_117	11746	12576	-	gspC	1-831/831	===============	0/0	100.00	1995-07-01	vfdb	YP_404599	(gspC) general secretion pathway protein C [T2SS (VF0333)] [Shigella dysenteriae Sd197]
1104_spades_megahit.gam.fasta	PairedContig_15	3980	5142	+	iroB	1-1163/1164	===============	0/0	99.91	98.37	vfdb	NP_753168	(iroB) glucosyltransferase IroB [Salmochelin (IA013)] [Escherichia coli CFT073]
1104_spades_megahit.gam.fasta	PairedContig_15	5205	8942	+	iroC	1-3738/3738	===============	0/0	100.00	99.14	vfdb	NP_753167	(iroC) ATP binding cassette transporter [Salmochelin (IA013)] [Escherichia coli CFT073]
1104_spades_megahit.gam.fasta	PairedContig_15	9046	10275	+	iroD	1-1230/1230	===============	0/0	100.00	98.62	vfdb	NP_753166	(iroD) esterase [Salmochelin (IA013)] [Escherichia coli CFT073]
1104_spades_megahit.gam.fasta	PairedContig_15	10360	11316	+	iroE	1-957/957	===============	0/0	100.00	99.48	vfdb	NP_753165	(iroE) esterase [Salmochelin (IA013)] [Escherichia coli CFT073]
1104_spades_megahit.gam.fasta	PairedContig_15	11361	13538	-	iroN	1-2178/2178	===============	0/0	100.00	99.13	vfdb	NP_753164	(iroN) salmochelin receptor IroN [IroN (VF0230)] [Escherichia coli CFT073]
1104_spades_megahit.gam.fasta	PairedContig_215	99089	99835	-	entA	1-747/747	===============	0/0	100.00	95.98	vfdb	NP_752614	(entA) 23-dihydro-23-dihydroxybenzoate dehydrogenase [Enterobactin (VF0228)] [Escherichia coli CFT073]
1104_spades_megahit.gam.fasta	PairedContig_215	99835	100692	-	entB	1-858/858	===============	0/0	100.00	97.44	vfdb	NP_752613	(entB) isochorismatase [Enterobactin (VF0228)] [Escherichia coli CFT073]
1104_spades_megahit.gam.fasta	PairedContig_215	100706	102316	-	entE	1-1611/1611	===============	0/0	100.00	95.41	vfdb	NP_752612	(entE) 23-dihydroxybenzoate-AMP ligase component of enterobactin synthase multienzyme complex [Enterobactin (VF0228)] [Escherichia coli CFT073]
1104_spades_megahit.gam.fasta	PairedContig_215	102326	103513	-	entC	1-1188/1188	===============	0/0	100.00	97.47	vfdb	NP_752611	(entC) isochorismate synthase 1 [Enterobactin (VF0228)] [Escherichia coli CFT073]
1104_spades_megahit.gam.fasta	PairedContig_215	103876	104832	+	fepB	1-957/957	===============	0/0	100.00	97.39	vfdb	NP_752610	(fepB) ferrienterobactin ABC transporter periplasmic binding protein [Enterobactin (VF0228)] [Escherichia coli CFT073]
1104_spades_megahit.gam.fasta	PairedContig_215	104836	106086	-	entS	1-1251/1251	===============	0/0	100.00	95.76	vfdb	NP_752609	(entS) enterobactin exporter iron-regulated [enterobactin (IA019)] [Escherichia coli CFT073]
1104_spades_megahit.gam.fasta	PairedContig_215	106185	107201	+	fepD	1-1017/1017	===============	0/0	100.00	95.97	vfdb	NP_752608	(fepD) ferrienterobactin ABC transporter permease [Enterobactin (VF0228)] [Escherichia coli CFT073]
1104_spades_megahit.gam.fasta	PairedContig_215	107198	108190	+	fepG	1-993/993	===============	0/0	100.00	93.96	vfdb	NP_752607	(fepG) iron-enterobactin ABC transporter permease [Enterobactin (VF0228)] [Escherichia coli CFT073]
1104_spades_megahit.gam.fasta	PairedContig_215	108187	109002	+	fepC	1-816/816	===============	0/0	100.00	97.30	vfdb	NP_752606	(fepC) ferrienterobactin ABC transporter ATPase [Enterobactin (VF0228)] [Escherichia coli CFT073]
1104_spades_megahit.gam.fasta	PairedContig_215	110400	114229	-	entF	1-3830/3882	===============	0/0	98.66	95.41	vfdb	NP_752604	(entF) enterobactin synthase multienzyme complex component ATP-dependent [Enterobactin (VF0228)] [Escherichia coli CFT073]
1104_spades_megahit.gam.fasta	PairedContig_215	114447	115649	-	fes	1-1203/1203	===============	0/0	100.00	96.76	vfdb	NP_752602	(fes) enterobactin/ferric enterobactin esterase [enterobactin (IA019)] [Escherichia coli CFT073]
1104_spades_megahit.gam.fasta	PairedContig_215	115892	118132	+	fepA	1-2241/2241	===============	0/0	100.00	96.79	vfdb	NP_752600	(fepA) ferrienterobactin outer membrane transporter [Enterobactin (VF0228)] [Escherichia coli CFT073]
1104_spades_megahit.gam.fasta	PairedContig_215	118157	118927	+	entD	1-771/771	===============	0/0	100.00	1994-03-01	vfdb	NP_752599	(entD) phosphopantetheinyl transferase component of enterobactin synthase multienzyme complex [Enterobactin (VF0228)] [Escherichia coli CFT073]
1104_spades_megahit.gam.fasta	PairedContig_242	5496	7283	+	iucA	1-1788/1788	===============	0/0	100.00	94.24	vfdb	NP_755502	(iucA) aerobactin siderophore biosynthesis protein IucD [Aerobactin (VF0229)] [Escherichia coli CFT073]
1104_spades_megahit.gam.fasta	PairedContig_242	7284	8232	+	iucB	1-948/948	========/======	2025-01-01	100.00	95.47	vfdb	NP_755501	(iucB) aerobactin siderophore biosynthesis protein IucB [Aerobactin (VF0229)] [Escherichia coli CFT073]
1104_spades_megahit.gam.fasta	PairedContig_242	8232	9974	+	iucC	1-1743/1743	===============	0/0	100.00	1996-04-01	vfdb	NP_755500	(iucC) aerobactin siderophore biosynthesis protein IucC [Aerobactin (VF0229)] [Escherichia coli CFT073]
1104_spades_megahit.gam.fasta	PairedContig_242	9971	11292	+	iucD	1-1323/1338	========/======	2025-01-01	98.80	96.30	vfdb	NP_755499	(iucD) L-lysine 6-monooxygenase IucD [Aerobactin (VF0229)] [Escherichia coli CFT073]
1104_spades_megahit.gam.fasta	PairedContig_242	11230	13531	+	iutA	1-2280/2280	========/======	2025-03-24	99.96	88.36	vfdb	NP_755498	(iutA) ferric aerobactin receptor precusor IutA [Aerobactin (VF0229)] [Escherichia coli CFT073]
1104_spades_megahit.gam.fasta	PairedContig_305	46922	51163	-	fdeC	1-4245/4251	========/======	2025-03-05	99.76	92.37	vfdb	YP_002390132	(fdeC) adhesin FdeC [FdeC (VF0506)] [Escherichia coli O45:K1:H7 str. S88]
1104_spades_megahit.gam.fasta	PairedContig_305	54183	54773	+	ykgK/ecpR	1-591/591	===============	0/0	100.00	97.63	vfdb	NP_286011	(ykgK/ecpR) regulator protein EcpR [ECP (VF0404)] [Escherichia coli O157:H7 str. EDL933]
1104_spades_megahit.gam.fasta	PairedContig_305	54848	55435	+	yagZ/ecpA	1-588/588	===============	0/0	100.00	99.32	vfdb	NP_286010	(yagZ/ecpA) E. coli common pilus structural subunit EcpA [ECP (VF0404)] [Escherichia coli O157:H7 str. EDL933]
1104_spades_megahit.gam.fasta	PairedContig_305	55493	56161	+	yagY/ecpB	1-669/669	===============	0/0	100.00	98.66	vfdb	NP_286009	(yagY/ecpB) E. coli common pilus chaperone EcpB [ECP (VF0404)] [Escherichia coli O157:H7 str. EDL933]
1104_spades_megahit.gam.fasta	PairedContig_305	56187	58712	+	yagX/ecpC	1-2526/2526	===============	0/0	100.00	98.65	vfdb	NP_286008	(yagX/ecpC) E. coli common pilus usher EcpC [ECP (VF0404)] [Escherichia coli O157:H7 str. EDL933]
1104_spades_megahit.gam.fasta	PairedContig_305	58702	60345	+	yagW/ecpD	1-1644/1644	===============	0/0	100.00	98.60	vfdb	NP_286007	(yagW/ecpD) polymerized tip adhesin of ECP fibers [ECP (VF0404)] [Escherichia coli O157:H7 str. EDL933]
1104_spades_megahit.gam.fasta	PairedContig_305	60269	61022	+	yagV/ecpE	1-754/756	===============	0/0	99.74	96.82	vfdb	NP_286006	(yagV/ecpE) E. coli common pilus chaperone EcpE [ECP (VF0404)] [Escherichia coli O157:H7 str. EDL933]
1104_spades_megahit.gam.fasta	PairedContig_5	94207	96075	+	espL1	1-1899/1899	========/======	2/30	98.42	95.26	vfdb	NP_288154	(espL1) Type III secretion system effector espL1 [LEE encoded T3SS (SS020)] [Escherichia coli O157:H7 str. EDL933]
1104_spades_megahit.gam.fasta	PairedContig_69	34702	36282	+	espX4	1-1581/1581	========/======	2025-02-02	99.94	1993-11-01	vfdb	NP_290672	(espX4) Type III secretion system effector EspX4 [LEE encoded T3SS (SS020)] [Escherichia coli O157:H7 str. EDL933]
1104_spades_megahit.gam.fasta	PairedContig_69	65802	67094	-	espX5	1-1293/1293	===============	0/0	100.00	95.67	vfdb	NP_290699	(espX5) Type III secretion system effector EspX5 [LEE encoded T3SS (SS020)] [Escherichia coli O157:H7 str. EDL933]
1104_spades_megahit.gam.fasta	PairedContig_70	15260	16680	-	espX1	1-1422/1422	========/======	2025-01-01	99.93	94.66	vfdb	NP_285716	(espX1) Type III secretion system effector EspX1 [LEE encoded T3SS (SS020)] [Escherichia coli O157:H7 str. EDL933]
1104_spades_megahit.gam.fasta	PairedContig_8	11633	12688	-	espR1	198-1253/1260	..=============	0/0	83.81	94.22	vfdb	NP_287686	(espR1) Type III secretion system effector espR1 [LEE encoded T3SS (SS020)] [Escherichia coli O157:H7 str. EDL933]
1104_spades_megahit.gam.fasta	PairedContig_93	29339	30391	+	ompA	1-1041/1041	========/======	2025-01-12	100.00	94.30	vfdb	AAF37887	(ompA) outer membrane protein A [OmpA (VF0236)] [Escherichia coli O18:K1:H7 str. RS218]
1106_spades_megahit.gam.fasta	PairedContig_1187	8904	9958	-	espR1	198-1253/1260	..======/======	2025-01-01	83.73	1994-03-01	vfdb	NP_287686	(espR1) Type III secretion system effector espR1 [LEE encoded T3SS (SS020)] [Escherichia coli O157:H7 str. EDL933]
1106_spades_megahit.gam.fasta	PairedContig_1190	808	1638	-	gspC	1-831/831	===============	0/0	100.00	1995-07-01	vfdb	YP_404599	(gspC) general secretion pathway protein C [T2SS (VF0333)] [Shigella dysenteriae Sd197]
1106_spades_megahit.gam.fasta	PairedContig_1308	5122	5933	-	espY1	1-753/753	========/======	4/61	99.87	86.96	vfdb	NP_285753	(espY1) Type III secretion system effector EspY1 [LEE encoded T3SS (SS020)] [Escherichia coli O157:H7 str. EDL933]
1106_spades_megahit.gam.fasta	PairedContig_1464	1157	1519	+	gtrA	1-363/363	===============	0/0	100.00	92.29	vfdb	NP_706257	(gtrA) bactoprenol-linked glucose translocase/flippase [LPS (VF0124)] [Shigella flexneri 2a str. 301]
1106_spades_megahit.gam.fasta	PairedContig_1464	1516	2414	+	gtrB	1-899/930	===============	0/0	96.67	82.31	vfdb	NP_706258	(gtrB) bactoprenol glucosyl transferase [LPS (VF0124)] [Shigella flexneri 2a str. 301]
1106_spades_megahit.gam.fasta	PairedContig_210	291	1490	-	gspF	1-1200/1200	===============	0/0	100.00	96.25	vfdb	YP_404602	(gspF) general secretion pathway protein F [T2SS (VF0333)] [Shigella dysenteriae Sd197]
1106_spades_megahit.gam.fasta	PairedContig_210	1490	2983	-	gspE	1-1494/1494	===============	0/0	100.00	1996-05-01	vfdb	YP_404601	(gspE) general secretion pathway protein E [T2SS (VF0333)] [Shigella dysenteriae Sd197]
1106_spades_megahit.gam.fasta	PairedContig_212	676	1278	+	fimB	1-603/603	===============	0/0	100.00	97.68	vfdb	NP_757239	(fimB) Type 1 fimbriae Regulatory protein fimB [Type 1 fimbriae (VF0221)] [Escherichia coli CFT073]
1106_spades_megahit.gam.fasta	PairedContig_212	1756	2350	+	fimE	1-595/597	===============	0/0	99.66	98.32	vfdb	NP_757240	(fimE) Type 1 fimbriae Regulatory protein fimE [Type 1 fimbriae (VF0221)] [Escherichia coli CFT073]
1106_spades_megahit.gam.fasta	PairedContig_253	653	1303	+	csgD	1-651/651	===============	0/0	100.00	1981-11-01	vfdb	NP_460113	(csgD) DNA-binding transcriptional regulator CsgD [curli fibers/thin aggregative fimbriae (AGF) (AI094)] [Salmonella enterica subsp. enterica serovar Typhimurium str. LT2]
1106_spades_megahit.gam.fasta	PairedContig_253	1722	2138	+	csgF	1-417/417	========/======	2025-03-08	1999-04-01	81.23	vfdb	NP_460111	(csgF) curli production assembly/transport protein CsgF [Agf (VF0103)] [Salmonella enterica subsp. enterica serovar Typhimurium str. LT2]
1106_spades_megahit.gam.fasta	PairedContig_253	2165	2998	+	csgG	1-834/834	===============	0/0	100.00	83.45	vfdb	NP_460110	(csgG) curli production assembly/transport protein CsgG [Agf (VF0103)] [Salmonella enterica subsp. enterica serovar Typhimurium str. LT2]
1106_spades_megahit.gam.fasta	PairedContig_254	2742	3197	-	csgB	1-456/456	========/======	2025-02-02	99.78	83.59	vfdb	NP_460114	(csgB) minor curlin subunit precursor curli nucleator protein CsgB [Agf (VF0103)] [Salmonella enterica subsp. enterica serovar Typhimurium str. LT2]
1106_spades_megahit.gam.fasta	PairedContig_276	129	1040	-	fimH	1-912/912	===============	0/0	100.00	97.37	vfdb	NP_757248	(fimH) FimH protein precursor [Type 1 fimbriae (VF0221)] [Escherichia coli CFT073]
1106_spades_megahit.gam.fasta	PairedContig_276	1051	1554	-	fimG	1-504/504	===============	0/0	100.00	97.62	vfdb	NP_757247	(fimG) FimG protein precursor [Type 1 fimbriae (VF0221)] [Escherichia coli CFT073]
1106_spades_megahit.gam.fasta	PairedContig_276	1567	2100	-	fimF	1-534/534	===============	0/0	100.00	96.63	vfdb	NP_757245	(fimF) FimF protein precursor [Type 1 fimbriae (VF0221)] [Escherichia coli CFT073]
1106_spades_megahit.gam.fasta	PairedContig_276	2107	4743	-	fimD	1-2637/2637	===============	0/0	100.00	98.86	vfdb	NP_757244	(fimD) Outer membrane usher protein fimD precursor [Type 1 fimbriae (VF0221)] [Escherichia coli CFT073]
1106_spades_megahit.gam.fasta	PairedContig_276	4810	5535	-	fimC	1-726/726	===============	0/0	100.00	98.76	vfdb	NP_757243	(fimC) Chaperone protein fimC precursor [Type 1 fimbriae (VF0221)] [Escherichia coli CFT073]
1106_spades_megahit.gam.fasta	PairedContig_276	5572	6111	-	fimI	1-540/540	===============	0/0	100.00	98.89	vfdb	NP_757242	(fimI) Fimbrin-like protein fimI precursor [Type 1 fimbriae (VF0221)] [Escherichia coli CFT073]
1106_spades_megahit.gam.fasta	PairedContig_317	298	828	+	gspH	1-531/531	===============	0/0	100.00	95.48	vfdb	YP_404604	(gspH) general secretion pathway protein H [T2SS (VF0333)] [Shigella dysenteriae Sd197]
1106_spades_megahit.gam.fasta	PairedContig_317	825	1196	+	gspI	1-372/372	===============	0/0	100.00	95.16	vfdb	YP_404605	(gspI) general secretion pathway protein I [T2SS (VF0333)] [Shigella dysenteriae Sd197]
1106_spades_megahit.gam.fasta	PairedContig_317	1229	1798	+	gspJ	1-570/570	===============	0/0	100.00	96.49	vfdb	YP_404606	(gspJ) general secretion pathway protein J [T2SS (VF0333)] [Shigella dysenteriae Sd197]
1106_spades_megahit.gam.fasta	PairedContig_317	1795	2772	+	gspK	1-978/978	===============	0/0	100.00	1997-03-01	vfdb	YP_404607	(gspK) general secretion pathway protein K [T2SS (VF0333)] [Shigella dysenteriae Sd197]
1106_spades_megahit.gam.fasta	PairedContig_317	3087	3947	+	gspL	1-861/861	===============	0/0	100.00	1997-10-01	vfdb	YP_404608	(gspL) general secretion pathway protein L [T2SS (VF0333)] [Shigella dysenteriae Sd197]
1106_spades_megahit.gam.fasta	PairedContig_317	4063	4485	+	gspM	1-423/423	===============	0/0	100.00	98.34	vfdb	YP_404609	(gspM) general secretion pathway protein M [T2SS (VF0333)] [Shigella dysenteriae Sd197]
1106_spades_megahit.gam.fasta	PairedContig_506	11334	15582	-	fdeC	1-4246/4251	========/======	2025-01-03	99.88	94.21	vfdb	YP_002390132	(fdeC) adhesin FdeC [FdeC (VF0506)] [Escherichia coli O45:K1:H7 str. S88]
1106_spades_megahit.gam.fasta	PairedContig_506	18603	19193	+	ykgK/ecpR	1-591/591	===============	0/0	100.00	96.95	vfdb	NP_286011	(ykgK/ecpR) regulator protein EcpR [ECP (VF0404)] [Escherichia coli O157:H7 str. EDL933]
1106_spades_megahit.gam.fasta	PairedContig_506	19268	19855	+	yagZ/ecpA	1-588/588	===============	0/0	100.00	99.15	vfdb	NP_286010	(yagZ/ecpA) E. coli common pilus structural subunit EcpA [ECP (VF0404)] [Escherichia coli O157:H7 str. EDL933]
1106_spades_megahit.gam.fasta	PairedContig_506	19913	20581	+	yagY/ecpB	1-669/669	===============	0/0	100.00	1998-06-01	vfdb	NP_286009	(yagY/ecpB) E. coli common pilus chaperone EcpB [ECP (VF0404)] [Escherichia coli O157:H7 str. EDL933]
1106_spades_megahit.gam.fasta	PairedContig_506	20607	23132	+	yagX/ecpC	1-2526/2526	===============	0/0	100.00	98.77	vfdb	NP_286008	(yagX/ecpC) E. coli common pilus usher EcpC [ECP (VF0404)] [Escherichia coli O157:H7 str. EDL933]
1106_spades_megahit.gam.fasta	PairedContig_506	23122	24765	+	yagW/ecpD	1-1644/1644	===============	0/0	100.00	1999-09-01	vfdb	NP_286007	(yagW/ecpD) polymerized tip adhesin of ECP fibers [ECP (VF0404)] [Escherichia coli O157:H7 str. EDL933]
1106_spades_megahit.gam.fasta	PairedContig_506	24689	25442	+	yagV/ecpE	1-754/756	===============	0/0	99.74	1997-08-01	vfdb	NP_286006	(yagV/ecpE) E. coli common pilus chaperone EcpE [ECP (VF0404)] [Escherichia coli O157:H7 str. EDL933]
1106_spades_megahit.gam.fasta	PairedContig_565	2755	4176	-	espX1	1-1422/1422	===============	0/0	100.00	93.25	vfdb	NP_285716	(espX1) Type III secretion system effector EspX1 [LEE encoded T3SS (SS020)] [Escherichia coli O157:H7 str. EDL933]
1106_spades_megahit.gam.fasta	PairedContig_606	6267	8166	+	espL1	1-1899/1899	========/======	2025-01-01	100.00	97.53	vfdb	NP_288154	(espL1) Type III secretion system effector espL1 [LEE encoded T3SS (SS020)] [Escherichia coli O157:H7 str. EDL933]
1106_spades_megahit.gam.fasta	PairedContig_657	8999	10580	+	espX4	1-1581/1581	========/======	2025-03-03	99.94	93.18	vfdb	NP_290672	(espX4) Type III secretion system effector EspX4 [LEE encoded T3SS (SS020)] [Escherichia coli O157:H7 str. EDL933]
1106_spades_megahit.gam.fasta	PairedContig_665	2875	5061	+	espL4	1-2187/2187	===============	0/0	100.00	97.35	vfdb	NP_290644	(espL4) Type III secretion system effector EspL4 [LEE encoded T3SS (SS020)] [Escherichia coli O157:H7 str. EDL933]
1106_spades_megahit.gam.fasta	PairedContig_826	1213	2415	+	fes	1-1203/1203	===============	0/0	100.00	96.67	vfdb	NP_752602	(fes) enterobactin/ferric enterobactin esterase [enterobactin (IA019)] [Escherichia coli CFT073]
1106_spades_megahit.gam.fasta	PairedContig_828	2869	3684	-	fepC	1-816/816	===============	0/0	100.00	97.30	vfdb	NP_752606	(fepC) ferrienterobactin ABC transporter ATPase [Enterobactin (VF0228)] [Escherichia coli CFT073]
1106_spades_megahit.gam.fasta	PairedContig_828	3681	4673	-	fepG	1-993/993	===============	0/0	100.00	1994-06-01	vfdb	NP_752607	(fepG) iron-enterobactin ABC transporter permease [Enterobactin (VF0228)] [Escherichia coli CFT073]
1106_spades_megahit.gam.fasta	PairedContig_828	4670	5600	-	fepD	87-1017/1017	.==============	0/0	91.54	95.70	vfdb	NP_752608	(fepD) ferrienterobactin ABC transporter permease [Enterobactin (VF0228)] [Escherichia coli CFT073]
1106_spades_megahit.gam.fasta	PairedContig_829	384	1634	-	entS	1-1251/1251	===============	0/0	100.00	95.36	vfdb	NP_752609	(entS) enterobactin exporter iron-regulated [enterobactin (IA019)] [Escherichia coli CFT073]
1106_spades_megahit.gam.fasta	PairedContig_830	1	910	-	fepB	1-910/957	===============	0/0	1995-09-01	97.47	vfdb	NP_752610	(fepB) ferrienterobactin ABC transporter periplasmic binding protein [Enterobactin (VF0228)] [Escherichia coli CFT073]
1106_spades_megahit.gam.fasta	PairedContig_830	1273	2460	+	entC	1-1188/1188	===============	0/0	100.00	97.90	vfdb	NP_752611	(entC) isochorismate synthase 1 [Enterobactin (VF0228)] [Escherichia coli CFT073]
1106_spades_megahit.gam.fasta	PairedContig_830	2470	4080	+	entE	1-1611/1611	===============	0/0	100.00	95.47	vfdb	NP_752612	(entE) 23-dihydroxybenzoate-AMP ligase component of enterobactin synthase multienzyme complex [Enterobactin (VF0228)] [Escherichia coli CFT073]
1106_spades_megahit.gam.fasta	PairedContig_830	4094	4951	+	entB	1-858/858	===============	0/0	100.00	98.14	vfdb	NP_752613	(entB) isochorismatase [Enterobactin (VF0228)] [Escherichia coli CFT073]
1106_spades_megahit.gam.fasta	PairedContig_830	4951	5697	+	entA	1-747/747	===============	0/0	100.00	95.72	vfdb	NP_752614	(entA) 23-dihydro-23-dihydroxybenzoate dehydrogenase [Enterobactin (VF0228)] [Escherichia coli CFT073]
1106_spades_megahit.gam.fasta	PairedContig_854	395	1006	+	fimA	1-606/606	========/======	2025-01-06	100.00	88.56	vfdb	NP_757241	(fimA) Type-1 fimbrial protein A chain precursor [Type 1 fimbriae (VF0221)] [Escherichia coli CFT073]
1106_spades_megahit.gam.fasta	PairedContig_890	92	1384	-	espX5	1-1293/1293	===============	0/0	100.00	1997-06-01	vfdb	NP_290699	(espX5) Type III secretion system effector EspX5 [LEE encoded T3SS (SS020)] [Escherichia coli O157:H7 str. EDL933]
1106_spades_megahit.gam.fasta	PairedContig_971	1735	3163	+	aslA	1-1428/1428	========/======	2025-01-01	100.00	93.56	vfdb	AAG10151	(aslA) putative arylsulfatase [AslA (VF0238)] [Escherichia coli O18:K1:H7 str. RS218]
1107_spades_megahit.gam.fasta	PairedContig_1043	3059	4114	-	espR1	198-1253/1260	..=============	0/0	83.81	94.22	vfdb	NP_287686	(espR1) Type III secretion system effector espR1 [LEE encoded T3SS (SS020)] [Escherichia coli O157:H7 str. EDL933]
1107_spades_megahit.gam.fasta	PairedContig_1245	1	385	+	gspM	38-422/423	.==============	0/0	1991-02-01	97.40	vfdb	YP_404609	(gspM) general secretion pathway protein M [T2SS (VF0333)] [Shigella dysenteriae Sd197]
1107_spades_megahit.gam.fasta	PairedContig_1245	1444	2220	+	kpsM	1-777/777	===============	0/0	100.00	100.00	vfdb	AAA24046	(kpsM) KpsM [K1 capsule (VF0239)] [Escherichia coli O18:K1:H7 str. RS218]
1107_spades_megahit.gam.fasta	PairedContig_1245	2217	2876	+	kpsT	1-660/660	===============	0/0	100.00	100.00	vfdb	AAA24047	(kpsT) KpsT [K1 capsule (VF0239)] [Escherichia coli O18:K1:H7 str. RS218]
1107_spades_megahit.gam.fasta	PairedContig_1245	13538	15214	-	kpsD	1-1677/1677	===============	0/0	100.00	100.00	vfdb	AAA21682	(kpsD) KpsD [K1 capsule (VF0239)] [Escherichia coli O18:K1:H7 str. RS218]
1107_spades_megahit.gam.fasta	PairedContig_1286	4876	6744	-	espL1	1-1899/1899	========/======	2/30	98.42	95.26	vfdb	NP_288154	(espL1) Type III secretion system effector espL1 [LEE encoded T3SS (SS020)] [Escherichia coli O157:H7 str. EDL933]
1107_spades_megahit.gam.fasta	PairedContig_1587	426	2069	-	yagW/ecpD	1-1644/1644	===============	0/0	100.00	98.60	vfdb	NP_286007	(yagW/ecpD) polymerized tip adhesin of ECP fibers [ECP (VF0404)] [Escherichia coli O157:H7 str. EDL933]
1107_spades_megahit.gam.fasta	PairedContig_1587	2059	4584	-	yagX/ecpC	1-2526/2526	===============	0/0	100.00	98.65	vfdb	NP_286008	(yagX/ecpC) E. coli common pilus usher EcpC [ECP (VF0404)] [Escherichia coli O157:H7 str. EDL933]
1107_spades_megahit.gam.fasta	PairedContig_1587	4610	5278	-	yagY/ecpB	1-669/669	===============	0/0	100.00	98.66	vfdb	NP_286009	(yagY/ecpB) E. coli common pilus chaperone EcpB [ECP (VF0404)] [Escherichia coli O157:H7 str. EDL933]
1107_spades_megahit.gam.fasta	PairedContig_1587	5336	5923	-	yagZ/ecpA	1-588/588	===============	0/0	100.00	99.32	vfdb	NP_286010	(yagZ/ecpA) E. coli common pilus structural subunit EcpA [ECP (VF0404)] [Escherichia coli O157:H7 str. EDL933]
1107_spades_megahit.gam.fasta	PairedContig_1587	5998	6588	-	ykgK/ecpR	1-591/591	===============	0/0	100.00	97.63	vfdb	NP_286011	(ykgK/ecpR) regulator protein EcpR [ECP (VF0404)] [Escherichia coli O157:H7 str. EDL933]
1107_spades_megahit.gam.fasta	PairedContig_1723	1023	2603	+	espX4	1-1581/1581	========/======	2025-02-02	99.94	1993-11-01	vfdb	NP_290672	(espX4) Type III secretion system effector EspX4 [LEE encoded T3SS (SS020)] [Escherichia coli O157:H7 str. EDL933]
1107_spades_megahit.gam.fasta	PairedContig_1806	6404	7824	+	espX1	1-1422/1422	========/======	2025-01-01	99.93	94.66	vfdb	NP_285716	(espX1) Type III secretion system effector EspX1 [LEE encoded T3SS (SS020)] [Escherichia coli O157:H7 str. EDL933]
1107_spades_megahit.gam.fasta	PairedContig_2098	3247	4080	-	csgG	1-834/834	===============	0/0	100.00	1983-09-01	vfdb	NP_460110	(csgG) curli production assembly/transport protein CsgG [Agf (VF0103)] [Salmonella enterica subsp. enterica serovar Typhimurium str. LT2]
1107_spades_megahit.gam.fasta	PairedContig_2098	4107	4523	-	csgF	1-417/417	========/======	2025-03-08	1999-04-01	81.23	vfdb	NP_460111	(csgF) curli production assembly/transport protein CsgF [Agf (VF0103)] [Salmonella enterica subsp. enterica serovar Typhimurium str. LT2]
1107_spades_megahit.gam.fasta	PairedContig_2098	4942	5592	-	csgD	1-651/651	===============	0/0	100.00	1981-11-01	vfdb	NP_460113	(csgD) DNA-binding transcriptional regulator CsgD [curli fibers/thin aggregative fimbriae (AGF) (AI094)] [Salmonella enterica subsp. enterica serovar Typhimurium str. LT2]
1107_spades_megahit.gam.fasta	PairedContig_2098	6346	6801	+	csgB	1-456/456	========/======	2025-02-02	99.78	1984-03-01	vfdb	NP_460114	(csgB) minor curlin subunit precursor curli nucleator protein CsgB [Agf (VF0103)] [Salmonella enterica subsp. enterica serovar Typhimurium str. LT2]
1107_spades_megahit.gam.fasta	PairedContig_2119	61	590	-	gspH	1-531/531	========/======	2025-01-01	99.81	95.86	vfdb	YP_404604	(gspH) general secretion pathway protein H [T2SS (VF0333)] [Shigella dysenteriae Sd197]
1107_spades_megahit.gam.fasta	PairedContig_2120	1	400	-	gspG	1-400/456	==============.	0/0	87.72	95.00	vfdb	YP_404603	(gspG) general secretion pathway protein G [T2SS (VF0333)] [Shigella dysenteriae Sd197]
1107_spades_megahit.gam.fasta	PairedContig_2120	441	1640	-	gspF	1-1200/1200	===============	0/0	100.00	96.25	vfdb	YP_404602	(gspF) general secretion pathway protein F [T2SS (VF0333)] [Shigella dysenteriae Sd197]
1107_spades_megahit.gam.fasta	PairedContig_2120	1640	3133	-	gspE	1-1494/1494	===============	0/0	100.00	1997-12-01	vfdb	YP_404601	(gspE) general secretion pathway protein E [T2SS (VF0333)] [Shigella dysenteriae Sd197]
1107_spades_megahit.gam.fasta	PairedContig_2120	3133	4983	-	gspD	1-1836/1836	========/======	2025-01-15	100.00	1997-03-01	vfdb	YP_404600	(gspD) general secretion pathway protein D [T2SS (VF0333)] [Shigella dysenteriae Sd197]
1107_spades_megahit.gam.fasta	PairedContig_2130	1	497	-	fimF	1-497/534	==============.	0/0	1993-07-01	97.59	vfdb	NP_757245	(fimF) FimF protein precursor [Type 1 fimbriae (VF0221)] [Escherichia coli CFT073]
1107_spades_megahit.gam.fasta	PairedContig_2130	504	3140	-	fimD	1-2637/2637	===============	0/0	100.00	98.71	vfdb	NP_757244	(fimD) Outer membrane usher protein fimD precursor [Type 1 fimbriae (VF0221)] [Escherichia coli CFT073]
1107_spades_megahit.gam.fasta	PairedContig_2130	3207	3932	-	fimC	1-726/726	===============	0/0	100.00	98.35	vfdb	NP_757243	(fimC) Chaperone protein fimC precursor [Type 1 fimbriae (VF0221)] [Escherichia coli CFT073]
1107_spades_megahit.gam.fasta	PairedContig_2130	3969	4508	-	fimI	1-540/540	===============	0/0	100.00	1999-07-01	vfdb	NP_757242	(fimI) Fimbrin-like protein fimI precursor [Type 1 fimbriae (VF0221)] [Escherichia coli CFT073]
1107_spades_megahit.gam.fasta	PairedContig_2130	4573	5177	-	fimA	1-606/606	========/======	2025-01-01	99.83	90.59	vfdb	NP_757241	(fimA) Type-1 fimbrial protein A chain precursor [Type 1 fimbriae (VF0221)] [Escherichia coli CFT073]
1107_spades_megahit.gam.fasta	PairedContig_2130	5601	6197	-	fimE	1-597/597	===============	0/0	100.00	99.16	vfdb	NP_757240	(fimE) Type 1 fimbriae Regulatory protein fimE [Type 1 fimbriae (VF0221)] [Escherichia coli CFT073]
1107_spades_megahit.gam.fasta	PairedContig_2131	5889	6800	-	fimH	1-912/912	===============	0/0	100.00	97.70	vfdb	NP_757248	(fimH) FimH protein precursor [Type 1 fimbriae (VF0221)] [Escherichia coli CFT073]
1107_spades_megahit.gam.fasta	PairedContig_2131	6811	7314	-	fimG	1-504/504	===============	0/0	100.00	98.21	vfdb	NP_757247	(fimG) FimG protein precursor [Type 1 fimbriae (VF0221)] [Escherichia coli CFT073]
1107_spades_megahit.gam.fasta	PairedContig_2131	7327	7762	-	fimF	99-534/534	..=============	0/0	81.65	97.94	vfdb	NP_757245	(fimF) FimF protein precursor [Type 1 fimbriae (VF0221)] [Escherichia coli CFT073]
1107_spades_megahit.gam.fasta	PairedContig_2188	1	363	+	gspI	10-372/372	===============	0/0	97.58	1995-04-01	vfdb	YP_404605	(gspI) general secretion pathway protein I [T2SS (VF0333)] [Shigella dysenteriae Sd197]
1107_spades_megahit.gam.fasta	PairedContig_219	642	2943	-	iutA	1-2280/2280	========/======	2025-03-24	99.96	88.36	vfdb	NP_755498	(iutA) ferric aerobactin receptor precusor IutA [Aerobactin (VF0229)] [Escherichia coli CFT073]
1107_spades_megahit.gam.fasta	PairedContig_219	2881	4202	-	iucD	1-1323/1338	========/======	2025-01-01	98.80	96.30	vfdb	NP_755499	(iucD) L-lysine 6-monooxygenase IucD [Aerobactin (VF0229)] [Escherichia coli CFT073]
1107_spades_megahit.gam.fasta	PairedContig_219	4199	5941	-	iucC	1-1743/1743	===============	0/0	100.00	1996-04-01	vfdb	NP_755500	(iucC) aerobactin siderophore biosynthesis protein IucC [Aerobactin (VF0229)] [Escherichia coli CFT073]
1107_spades_megahit.gam.fasta	PairedContig_219	5941	6889	-	iucB	1-948/948	========/======	2025-01-01	100.00	95.47	vfdb	NP_755501	(iucB) aerobactin siderophore biosynthesis protein IucB [Aerobactin (VF0229)] [Escherichia coli CFT073]
1107_spades_megahit.gam.fasta	PairedContig_219	6890	8677	-	iucA	1-1788/1788	===============	0/0	100.00	94.24	vfdb	NP_755502	(iucA) aerobactin siderophore biosynthesis protein IucD [Aerobactin (VF0229)] [Escherichia coli CFT073]
1107_spades_megahit.gam.fasta	PairedContig_2239	4995	6047	+	ompA	1-1041/1041	========/======	2025-01-12	100.00	94.30	vfdb	AAF37887	(ompA) outer membrane protein A [OmpA (VF0236)] [Escherichia coli O18:K1:H7 str. RS218]
1107_spades_megahit.gam.fasta	PairedContig_2270	1	1290	-	gspE	188-1477/1494	.==============	0/0	86.35	92.95	vfdb	YP_404601	(gspE) general secretion pathway protein E [T2SS (VF0333)] [Shigella dysenteriae Sd197]
1107_spades_megahit.gam.fasta	PairedContig_2289	484	2661	+	iroN	1-2178/2178	===============	0/0	100.00	99.13	vfdb	NP_753164	(iroN) salmochelin receptor IroN [IroN (VF0230)] [Escherichia coli CFT073]
1107_spades_megahit.gam.fasta	PairedContig_2289	2706	3662	-	iroE	1-957/957	===============	0/0	100.00	99.48	vfdb	NP_753165	(iroE) esterase [Salmochelin (IA013)] [Escherichia coli CFT073]
1107_spades_megahit.gam.fasta	PairedContig_2289	3747	4976	-	iroD	1-1230/1230	===============	0/0	100.00	98.62	vfdb	NP_753166	(iroD) esterase [Salmochelin (IA013)] [Escherichia coli CFT073]
1107_spades_megahit.gam.fasta	PairedContig_2289	5080	8817	-	iroC	1-3738/3738	===============	0/0	100.00	99.14	vfdb	NP_753167	(iroC) ATP binding cassette transporter [Salmochelin (IA013)] [Escherichia coli CFT073]
1107_spades_megahit.gam.fasta	PairedContig_2289	8880	10042	-	iroB	1-1163/1164	===============	0/0	99.91	98.37	vfdb	NP_753168	(iroB) glucosyltransferase IroB [Salmochelin (IA013)] [Escherichia coli CFT073]
1107_spades_megahit.gam.fasta	PairedContig_2290	102	902	-	chuV	1-801/801	===============	0/0	100.00	99.75	vfdb	NP_756180	(chuV) ATP-binding hydrophilic protein ChuV [Chu (VF0227)] [Escherichia coli CFT073]
1107_spades_megahit.gam.fasta	PairedContig_2290	869	1861	-	chuU	1-993/993	===============	0/0	100.00	99.80	vfdb	NP_756179	(chuU) heme permease protein ChuU [Chu (VF0227)] [Escherichia coli CFT073]
1107_spades_megahit.gam.fasta	PairedContig_2290	1910	2533	-	chuY	1-624/624	===============	0/0	100.00	98.40	vfdb	NP_756178	(chuY) ChuY [Chu (VF0227)] [Escherichia coli CFT073]
1107_spades_megahit.gam.fasta	PairedContig_2290	2533	3027	-	chuX	1-495/495	===============	0/0	100.00	99.80	vfdb	NP_756177	(chuX) putative heme-binding protein ChuX [Chu (VF0227)] [Escherichia coli CFT073]
1107_spades_megahit.gam.fasta	PairedContig_2290	3040	4377	-	chuW	1-1338/1338	===============	0/0	100.00	99.48	vfdb	NP_756176	(chuW) Putative oxygen independent coproporphyrinogen III oxidase [Chu (VF0227)] [Escherichia coli CFT073]
1107_spades_megahit.gam.fasta	PairedContig_2290	4397	5389	-	chuT	1-993/993	===============	0/0	100.00	99.80	vfdb	NP_756175	(chuT) periplasmic heme-binding protein ChuT [Chu (VF0227)] [Escherichia coli CFT073]
1107_spades_megahit.gam.fasta	PairedContig_2290	6031	7977	+	chuA	1-1947/1947	===============	0/0	100.00	99.49	vfdb	NP_756170	(chuA) Outer membrane heme/hemoglobin receptor ChuA [Chu (VF0227)] [Escherichia coli CFT073]
1107_spades_megahit.gam.fasta	PairedContig_2290	8026	9054	+	chuS	1-1029/1029	===============	0/0	100.00	98.93	vfdb	NP_756169	(chuS) heme oxygenase ChuS [Chu (VF0227)] [Escherichia coli CFT073]
1107_spades_megahit.gam.fasta	PairedContig_2305	1	1345	+	aslA	85-1428/1428	========/======	2025-01-01	1994-12-01	98.59	vfdb	AAG10151	(aslA) putative arylsulfatase [AslA (VF0238)] [Escherichia coli O18:K1:H7 str. RS218]
1107_spades_megahit.gam.fasta	PairedContig_2316	553	1329	+	faeE	1-777/777	========/======	2025-02-04	99.74	92.43	vfdb	YP_002295986	(faeE) fimbrial chaperone FaeE [K88 pili/F4 fimbriae (AI040)] [Escherichia coli SE11]
1107_spades_megahit.gam.fasta	PairedContig_2331	316	1292	-	fepD	41-1017/1017	===============	0/0	1996-07-01	98.67	vfdb	NP_752608	(fepD) ferrienterobactin ABC transporter permease [Enterobactin (VF0228)] [Escherichia coli CFT073]
1107_spades_megahit.gam.fasta	PairedContig_2461	1	297	+	gtrA	67-363/363	..=============	0/0	81.82	91.58	vfdb	NP_706257	(gtrA) bactoprenol-linked glucose translocase/flippase [LPS (VF0124)] [Shigella flexneri 2a str. 301]
1107_spades_megahit.gam.fasta	PairedContig_385	1013	1564	+	papX	1-552/552	===============	0/0	100.00	97.46	vfdb	NP_755457	(papX) PapX protein regulates flagellum synthesis to repress motility [P fimbriae (CVF425)] [Escherichia coli CFT073]
1107_spades_megahit.gam.fasta	PairedContig_39	263	1240	+	gspK	1-978/978	===============	0/0	100.00	1996-11-01	vfdb	YP_404607	(gspK) general secretion pathway protein K [T2SS (VF0333)] [Shigella dysenteriae Sd197]
1107_spades_megahit.gam.fasta	PairedContig_39	1555	2415	+	gspL	1-861/861	===============	0/0	100.00	97.56	vfdb	YP_404608	(gspL) general secretion pathway protein L [T2SS (VF0333)] [Shigella dysenteriae Sd197]
1107_spades_megahit.gam.fasta	PairedContig_39	2531	2953	+	gspM	1-423/423	===============	0/0	100.00	1994-09-01	vfdb	YP_404609	(gspM) general secretion pathway protein M [T2SS (VF0333)] [Shigella dysenteriae Sd197]
1107_spades_megahit.gam.fasta	PairedContig_474	1199	3220	-	fyuA	1-2022/2022	===============	0/0	100.00	99.90	vfdb	NP_405467	(fyuA) pesticin/yersiniabactin receptor protein [Yersiniabactin (VF0136)] [Yersinia pestis CO92]
1107_spades_megahit.gam.fasta	PairedContig_474	3351	4928	-	ybtE	1-1578/1578	===============	0/0	100.00	99.81	vfdb	NP_405468	(ybtE) yersiniabactin siderophore biosynthetic protein [Yersiniabactin (VF0136)] [Yersinia pestis CO92]
1107_spades_megahit.gam.fasta	PairedContig_474	4932	5735	-	ybtT	1-804/804	===============	0/0	100.00	99.88	vfdb	NP_405469	(ybtT) yersiniabactin biosynthetic protein YbtT [Yersiniabactin (VF0136)] [Yersinia pestis CO92]
1107_spades_megahit.gam.fasta	PairedContig_474	5732	6832	-	ybtU	1-1101/1101	===============	0/0	100.00	99.91	vfdb	NP_405470	(ybtU) yersiniabactin biosynthetic protein YbtU [Yersiniabactin (VF0136)] [Yersinia pestis CO92]
1107_spades_megahit.gam.fasta	PairedContig_474	6829	16320	-	irp1	1-9492/9492	===============	0/0	100.00	99.70	vfdb	NP_405471	(irp1) yersiniabactin biosynthetic protein Irp1 [Yersiniabactin (VF0136)] [Yersinia pestis CO92]
1107_spades_megahit.gam.fasta	PairedContig_474	16408	22515	-	irp2	1-6108/6108	===============	0/0	100.00	99.64	vfdb	NP_405472	(irp2) yersiniabactin biosynthetic protein Irp2 [Yersiniabactin (VF0136)] [Yersinia pestis CO92]
1107_spades_megahit.gam.fasta	PairedContig_474	22706	23665	-	ybtA	1-960/960	===============	0/0	100.00	99.58	vfdb	NP_405473	(ybtA) transcriptional regulator YbtA [Yersiniabactin (VF0136)] [Yersinia pestis CO92]
1107_spades_megahit.gam.fasta	PairedContig_474	23832	25634	+	ybtP	1-1803/1803	===============	0/0	100.00	99.67	vfdb	NP_405474	(ybtP) lipoprotein inner membrane ABC-transporter [Yersiniabactin (VF0136)] [Yersinia pestis CO92]
1107_spades_megahit.gam.fasta	PairedContig_474	25621	27423	+	ybtQ	1-1803/1803	===============	0/0	100.00	99.78	vfdb	NP_405475	(ybtQ) inner membrane ABC-transporter YbtQ [Yersiniabactin (VF0136)] [Yersinia pestis CO92]
1107_spades_megahit.gam.fasta	PairedContig_474	27416	28696	+	ybtX	1-1281/1281	===============	0/0	100.00	99.45	vfdb	NP_405476	(ybtX) putative signal transducer [Yersiniabactin (VF0136)] [Yersinia pestis CO92]
1107_spades_megahit.gam.fasta	PairedContig_474	28724	30028	+	ybtS	1-1305/1305	===============	0/0	100.00	99.69	vfdb	NP_405477	(ybtS) salicylate synthase Irp9 [Yersiniabactin (VF0136)] [Yersinia pestis CO92]
1107_spades_megahit.gam.fasta	PairedContig_522	1	363	+	gspI	10-372/372	===============	0/0	97.58	91.19	vfdb	YP_404605	(gspI) general secretion pathway protein I [T2SS (VF0333)] [Shigella dysenteriae Sd197]
1107_spades_megahit.gam.fasta	PairedContig_658	534	1826	+	espX5	1-1293/1293	===============	0/0	100.00	95.67	vfdb	NP_290699	(espX5) Type III secretion system effector EspX5 [LEE encoded T3SS (SS020)] [Escherichia coli O157:H7 str. EDL933]
1107_spades_megahit.gam.fasta	PairedContig_812	62	1261	-	gspF	1-1200/1200	===============	0/0	100.00	93.58	vfdb	YP_404602	(gspF) general secretion pathway protein F [T2SS (VF0333)] [Shigella dysenteriae Sd197]
1107_spades_megahit.gam.fasta	PairedContig_88	9133	9903	-	entD	1-771/771	===============	0/0	100.00	1994-03-01	vfdb	NP_752599	(entD) phosphopantetheinyl transferase component of enterobactin synthase multienzyme complex [Enterobactin (VF0228)] [Escherichia coli CFT073]
1107_spades_megahit.gam.fasta	PairedContig_88	9928	12168	-	fepA	1-2241/2241	===============	0/0	100.00	96.79	vfdb	NP_752600	(fepA) ferrienterobactin outer membrane transporter [Enterobactin (VF0228)] [Escherichia coli CFT073]
1107_spades_megahit.gam.fasta	PairedContig_88	12411	13613	+	fes	1-1203/1203	===============	0/0	100.00	96.76	vfdb	NP_752602	(fes) enterobactin/ferric enterobactin esterase [enterobactin (IA019)] [Escherichia coli CFT073]
1107_spades_megahit.gam.fasta	PairedContig_88	13831	17660	+	entF	1-3830/3882	===============	0/0	98.66	95.41	vfdb	NP_752604	(entF) enterobactin synthase multienzyme complex component ATP-dependent [Enterobactin (VF0228)] [Escherichia coli CFT073]
1107_spades_megahit.gam.fasta	PairedContig_89	209	1024	-	fepC	1-816/816	===============	0/0	100.00	99.39	vfdb	NP_752606	(fepC) ferrienterobactin ABC transporter ATPase [Enterobactin (VF0228)] [Escherichia coli CFT073]
1107_spades_megahit.gam.fasta	PairedContig_90	316	1332	-	fepD	1-1017/1017	===============	0/0	100.00	95.97	vfdb	NP_752608	(fepD) ferrienterobactin ABC transporter permease [Enterobactin (VF0228)] [Escherichia coli CFT073]
1107_spades_megahit.gam.fasta	PairedContig_92	385	1131	-	entA	1-747/747	===============	0/0	100.00	95.98	vfdb	NP_752614	(entA) 23-dihydro-23-dihydroxybenzoate dehydrogenase [Enterobactin (VF0228)] [Escherichia coli CFT073]
1107_spades_megahit.gam.fasta	PairedContig_92	1131	1988	-	entB	1-858/858	===============	0/0	100.00	97.44	vfdb	NP_752613	(entB) isochorismatase [Enterobactin (VF0228)] [Escherichia coli CFT073]
1107_spades_megahit.gam.fasta	PairedContig_92	2002	3612	-	entE	1-1611/1611	===============	0/0	100.00	95.41	vfdb	NP_752612	(entE) 23-dihydroxybenzoate-AMP ligase component of enterobactin synthase multienzyme complex [Enterobactin (VF0228)] [Escherichia coli CFT073]
1107_spades_megahit.gam.fasta	PairedContig_92	3622	4809	-	entC	1-1188/1188	===============	0/0	100.00	97.47	vfdb	NP_752611	(entC) isochorismate synthase 1 [Enterobactin (VF0228)] [Escherichia coli CFT073]
1107_spades_megahit.gam.fasta	PairedContig_92	5172	6081	+	fepB	1-910/957	===============	0/0	1995-09-01	97.47	vfdb	NP_752610	(fepB) ferrienterobactin ABC transporter periplasmic binding protein [Enterobactin (VF0228)] [Escherichia coli CFT073]
1108_spades_megahit.gam.fasta	PairedContig_13	74396	75688	+	espX5	1-1293/1293	===============	0/0	100.00	95.67	vfdb	NP_290699	(espX5) Type III secretion system effector EspX5 [LEE encoded T3SS (SS020)] [Escherichia coli O157:H7 str. EDL933]
1108_spades_megahit.gam.fasta	PairedContig_13	105208	106788	-	espX4	1-1581/1581	========/======	2025-02-02	99.94	1993-11-01	vfdb	NP_290672	(espX4) Type III secretion system effector EspX4 [LEE encoded T3SS (SS020)] [Escherichia coli O157:H7 str. EDL933]
1108_spades_megahit.gam.fasta	PairedContig_14	15260	16680	-	espX1	1-1422/1422	========/======	2025-01-01	99.93	94.66	vfdb	NP_285716	(espX1) Type III secretion system effector EspX1 [LEE encoded T3SS (SS020)] [Escherichia coli O157:H7 str. EDL933]
1108_spades_megahit.gam.fasta	PairedContig_2	40877	41710	-	csgG	1-834/834	===============	0/0	100.00	1983-09-01	vfdb	NP_460110	(csgG) curli production assembly/transport protein CsgG [Agf (VF0103)] [Salmonella enterica subsp. enterica serovar Typhimurium str. LT2]
1108_spades_megahit.gam.fasta	PairedContig_2	41737	42153	-	csgF	1-417/417	========/======	2025-03-08	1999-04-01	81.23	vfdb	NP_460111	(csgF) curli production assembly/transport protein CsgF [Agf (VF0103)] [Salmonella enterica subsp. enterica serovar Typhimurium str. LT2]
1108_spades_megahit.gam.fasta	PairedContig_2	42572	43222	-	csgD	1-651/651	===============	0/0	100.00	1981-11-01	vfdb	NP_460113	(csgD) DNA-binding transcriptional regulator CsgD [curli fibers/thin aggregative fimbriae (AGF) (AI094)] [Salmonella enterica subsp. enterica serovar Typhimurium str. LT2]
1108_spades_megahit.gam.fasta	PairedContig_2	43976	44431	+	csgB	1-456/456	========/======	2025-02-02	99.78	1984-03-01	vfdb	NP_460114	(csgB) minor curlin subunit precursor curli nucleator protein CsgB [Agf (VF0103)] [Salmonella enterica subsp. enterica serovar Typhimurium str. LT2]
1108_spades_megahit.gam.fasta	PairedContig_200	46922	51163	-	fdeC	1-4245/4251	========/======	2025-03-05	99.76	92.37	vfdb	YP_002390132	(fdeC) adhesin FdeC [FdeC (VF0506)] [Escherichia coli O45:K1:H7 str. S88]
1108_spades_megahit.gam.fasta	PairedContig_200	54183	54773	+	ykgK/ecpR	1-591/591	===============	0/0	100.00	97.63	vfdb	NP_286011	(ykgK/ecpR) regulator protein EcpR [ECP (VF0404)] [Escherichia coli O157:H7 str. EDL933]
1108_spades_megahit.gam.fasta	PairedContig_200	54848	55435	+	yagZ/ecpA	1-588/588	===============	0/0	100.00	99.32	vfdb	NP_286010	(yagZ/ecpA) E. coli common pilus structural subunit EcpA [ECP (VF0404)] [Escherichia coli O157:H7 str. EDL933]
1108_spades_megahit.gam.fasta	PairedContig_200	55493	56161	+	yagY/ecpB	1-669/669	===============	0/0	100.00	98.66	vfdb	NP_286009	(yagY/ecpB) E. coli common pilus chaperone EcpB [ECP (VF0404)] [Escherichia coli O157:H7 str. EDL933]
1108_spades_megahit.gam.fasta	PairedContig_200	56187	58712	+	yagX/ecpC	1-2526/2526	===============	0/0	100.00	98.65	vfdb	NP_286008	(yagX/ecpC) E. coli common pilus usher EcpC [ECP (VF0404)] [Escherichia coli O157:H7 str. EDL933]
1108_spades_megahit.gam.fasta	PairedContig_200	58702	60345	+	yagW/ecpD	1-1644/1644	===============	0/0	100.00	98.60	vfdb	NP_286007	(yagW/ecpD) polymerized tip adhesin of ECP fibers [ECP (VF0404)] [Escherichia coli O157:H7 str. EDL933]
1108_spades_megahit.gam.fasta	PairedContig_200	60269	61022	+	yagV/ecpE	1-754/756	===============	0/0	99.74	96.82	vfdb	NP_286006	(yagV/ecpE) E. coli common pilus chaperone EcpE [ECP (VF0404)] [Escherichia coli O157:H7 str. EDL933]
1108_spades_megahit.gam.fasta	PairedContig_205	11447	12502	-	espR1	198-1253/1260	..=============	0/0	83.81	94.22	vfdb	NP_287686	(espR1) Type III secretion system effector espR1 [LEE encoded T3SS (SS020)] [Escherichia coli O157:H7 str. EDL933]
1108_spades_megahit.gam.fasta	PairedContig_209	44941	45771	+	gspC	1-831/831	===============	0/0	100.00	1995-07-01	vfdb	YP_404599	(gspC) general secretion pathway protein C [T2SS (VF0333)] [Shigella dysenteriae Sd197]
1108_spades_megahit.gam.fasta	PairedContig_209	46011	47861	+	gspD	1-1836/1836	========/======	2025-01-15	100.00	1997-03-01	vfdb	YP_404600	(gspD) general secretion pathway protein D [T2SS (VF0333)] [Shigella dysenteriae Sd197]
1108_spades_megahit.gam.fasta	PairedContig_209	47861	49354	+	gspE	1-1494/1494	===============	0/0	100.00	1997-12-01	vfdb	YP_404601	(gspE) general secretion pathway protein E [T2SS (VF0333)] [Shigella dysenteriae Sd197]
1108_spades_megahit.gam.fasta	PairedContig_209	49354	50553	+	gspF	1-1200/1200	===============	0/0	100.00	96.25	vfdb	YP_404602	(gspF) general secretion pathway protein F [T2SS (VF0333)] [Shigella dysenteriae Sd197]
1108_spades_megahit.gam.fasta	PairedContig_209	50594	51049	+	gspG	1-456/456	===============	0/0	100.00	95.61	vfdb	YP_404603	(gspG) general secretion pathway protein G [T2SS (VF0333)] [Shigella dysenteriae Sd197]
1108_spades_megahit.gam.fasta	PairedContig_209	51086	51615	+	gspH	1-531/531	========/======	2025-01-01	99.81	95.86	vfdb	YP_404604	(gspH) general secretion pathway protein H [T2SS (VF0333)] [Shigella dysenteriae Sd197]
1108_spades_megahit.gam.fasta	PairedContig_209	51612	51983	+	gspI	1-372/372	===============	0/0	100.00	95.16	vfdb	YP_404605	(gspI) general secretion pathway protein I [T2SS (VF0333)] [Shigella dysenteriae Sd197]
1108_spades_megahit.gam.fasta	PairedContig_209	52016	52585	+	gspJ	1-570/570	===============	0/0	100.00	1997-02-01	vfdb	YP_404606	(gspJ) general secretion pathway protein J [T2SS (VF0333)] [Shigella dysenteriae Sd197]
1108_spades_megahit.gam.fasta	PairedContig_209	52582	53559	+	gspK	1-978/978	===============	0/0	100.00	1996-11-01	vfdb	YP_404607	(gspK) general secretion pathway protein K [T2SS (VF0333)] [Shigella dysenteriae Sd197]
1108_spades_megahit.gam.fasta	PairedContig_209	53874	54734	+	gspL	1-861/861	===============	0/0	100.00	97.56	vfdb	YP_404608	(gspL) general secretion pathway protein L [T2SS (VF0333)] [Shigella dysenteriae Sd197]
1108_spades_megahit.gam.fasta	PairedContig_209	54850	55272	+	gspM	1-423/423	===============	0/0	100.00	1994-09-01	vfdb	YP_404609	(gspM) general secretion pathway protein M [T2SS (VF0333)] [Shigella dysenteriae Sd197]
1108_spades_megahit.gam.fasta	PairedContig_21	161837	162889	-	ompA	1-1041/1041	========/======	2025-01-12	100.00	94.30	vfdb	AAF37887	(ompA) outer membrane protein A [OmpA (VF0236)] [Escherichia coli O18:K1:H7 str. RS218]
1108_spades_megahit.gam.fasta	PairedContig_212	7072	8859	+	iucA	1-1788/1788	===============	0/0	100.00	94.24	vfdb	NP_755502	(iucA) aerobactin siderophore biosynthesis protein IucD [Aerobactin (VF0229)] [Escherichia coli CFT073]
1108_spades_megahit.gam.fasta	PairedContig_212	8860	9808	+	iucB	1-948/948	========/======	2025-01-01	100.00	95.47	vfdb	NP_755501	(iucB) aerobactin siderophore biosynthesis protein IucB [Aerobactin (VF0229)] [Escherichia coli CFT073]
1108_spades_megahit.gam.fasta	PairedContig_212	9808	11550	+	iucC	1-1743/1743	===============	0/0	100.00	1996-04-01	vfdb	NP_755500	(iucC) aerobactin siderophore biosynthesis protein IucC [Aerobactin (VF0229)] [Escherichia coli CFT073]
1108_spades_megahit.gam.fasta	PairedContig_212	11547	12868	+	iucD	1-1323/1338	========/======	2025-01-01	98.80	96.30	vfdb	NP_755499	(iucD) L-lysine 6-monooxygenase IucD [Aerobactin (VF0229)] [Escherichia coli CFT073]
1108_spades_megahit.gam.fasta	PairedContig_212	12806	15107	+	iutA	1-2280/2280	========/======	2025-03-24	99.96	88.36	vfdb	NP_755498	(iutA) ferric aerobactin receptor precusor IutA [Aerobactin (VF0229)] [Escherichia coli CFT073]
1108_spades_megahit.gam.fasta	PairedContig_22	5873	6475	+	fimB	1-603/603	===============	0/0	100.00	98.18	vfdb	NP_757239	(fimB) Type 1 fimbriae Regulatory protein fimB [Type 1 fimbriae (VF0221)] [Escherichia coli CFT073]
1108_spades_megahit.gam.fasta	PairedContig_22	6953	7549	+	fimE	1-597/597	===============	0/0	100.00	99.16	vfdb	NP_757240	(fimE) Type 1 fimbriae Regulatory protein fimE [Type 1 fimbriae (VF0221)] [Escherichia coli CFT073]
1108_spades_megahit.gam.fasta	PairedContig_22	7973	8577	+	fimA	1-606/606	========/======	2025-01-01	99.83	90.59	vfdb	NP_757241	(fimA) Type-1 fimbrial protein A chain precursor [Type 1 fimbriae (VF0221)] [Escherichia coli CFT073]
1108_spades_megahit.gam.fasta	PairedContig_22	8642	9181	+	fimI	1-540/540	===============	0/0	100.00	1999-07-01	vfdb	NP_757242	(fimI) Fimbrin-like protein fimI precursor [Type 1 fimbriae (VF0221)] [Escherichia coli CFT073]
1108_spades_megahit.gam.fasta	PairedContig_22	9218	9943	+	fimC	1-726/726	===============	0/0	100.00	98.35	vfdb	NP_757243	(fimC) Chaperone protein fimC precursor [Type 1 fimbriae (VF0221)] [Escherichia coli CFT073]
1108_spades_megahit.gam.fasta	PairedContig_22	10010	12646	+	fimD	1-2637/2637	===============	0/0	100.00	98.71	vfdb	NP_757244	(fimD) Outer membrane usher protein fimD precursor [Type 1 fimbriae (VF0221)] [Escherichia coli CFT073]
1108_spades_megahit.gam.fasta	PairedContig_22	12653	13186	+	fimF	1-534/534	===============	0/0	100.00	97.75	vfdb	NP_757245	(fimF) FimF protein precursor [Type 1 fimbriae (VF0221)] [Escherichia coli CFT073]
1108_spades_megahit.gam.fasta	PairedContig_22	13199	13702	+	fimG	1-504/504	===============	0/0	100.00	98.21	vfdb	NP_757247	(fimG) FimG protein precursor [Type 1 fimbriae (VF0221)] [Escherichia coli CFT073]
1108_spades_megahit.gam.fasta	PairedContig_22	13713	14624	+	fimH	1-912/912	===============	0/0	100.00	97.70	vfdb	NP_757248	(fimH) FimH protein precursor [Type 1 fimbriae (VF0221)] [Escherichia coli CFT073]
1108_spades_megahit.gam.fasta	PairedContig_256	15721	17898	+	iroN	1-2178/2178	===============	0/0	100.00	99.13	vfdb	NP_753164	(iroN) salmochelin receptor IroN [IroN (VF0230)] [Escherichia coli CFT073]
1108_spades_megahit.gam.fasta	PairedContig_256	17943	18899	-	iroE	1-957/957	===============	0/0	100.00	99.48	vfdb	NP_753165	(iroE) esterase [Salmochelin (IA013)] [Escherichia coli CFT073]
1108_spades_megahit.gam.fasta	PairedContig_256	18984	20213	-	iroD	1-1230/1230	===============	0/0	100.00	98.62	vfdb	NP_753166	(iroD) esterase [Salmochelin (IA013)] [Escherichia coli CFT073]
1108_spades_megahit.gam.fasta	PairedContig_256	20317	24054	-	iroC	1-3738/3738	===============	0/0	100.00	99.14	vfdb	NP_753167	(iroC) ATP binding cassette transporter [Salmochelin (IA013)] [Escherichia coli CFT073]
1108_spades_megahit.gam.fasta	PairedContig_256	24117	25279	-	iroB	1-1163/1164	===============	0/0	99.91	98.37	vfdb	NP_753168	(iroB) glucosyltransferase IroB [Salmochelin (IA013)] [Escherichia coli CFT073]
1108_spades_megahit.gam.fasta	PairedContig_298	68000	68746	-	entA	1-747/747	===============	0/0	100.00	95.98	vfdb	NP_752614	(entA) 23-dihydro-23-dihydroxybenzoate dehydrogenase [Enterobactin (VF0228)] [Escherichia coli CFT073]
1108_spades_megahit.gam.fasta	PairedContig_298	68746	69603	-	entB	1-858/858	===============	0/0	100.00	97.44	vfdb	NP_752613	(entB) isochorismatase [Enterobactin (VF0228)] [Escherichia coli CFT073]
1108_spades_megahit.gam.fasta	PairedContig_298	69617	71227	-	entE	1-1611/1611	===============	0/0	100.00	95.41	vfdb	NP_752612	(entE) 23-dihydroxybenzoate-AMP ligase component of enterobactin synthase multienzyme complex [Enterobactin (VF0228)] [Escherichia coli CFT073]
1108_spades_megahit.gam.fasta	PairedContig_298	71237	72424	-	entC	1-1188/1188	===============	0/0	100.00	97.47	vfdb	NP_752611	(entC) isochorismate synthase 1 [Enterobactin (VF0228)] [Escherichia coli CFT073]
1108_spades_megahit.gam.fasta	PairedContig_298	72787	73743	+	fepB	1-957/957	===============	0/0	100.00	97.39	vfdb	NP_752610	(fepB) ferrienterobactin ABC transporter periplasmic binding protein [Enterobactin (VF0228)] [Escherichia coli CFT073]
1108_spades_megahit.gam.fasta	PairedContig_298	73747	74997	-	entS	1-1251/1251	===============	0/0	100.00	95.76	vfdb	NP_752609	(entS) enterobactin exporter iron-regulated [enterobactin (IA019)] [Escherichia coli CFT073]
1108_spades_megahit.gam.fasta	PairedContig_298	75096	76112	+	fepD	1-1017/1017	===============	0/0	100.00	95.97	vfdb	NP_752608	(fepD) ferrienterobactin ABC transporter permease [Enterobactin (VF0228)] [Escherichia coli CFT073]
1108_spades_megahit.gam.fasta	PairedContig_298	76109	77101	+	fepG	1-993/993	===============	0/0	100.00	93.96	vfdb	NP_752607	(fepG) iron-enterobactin ABC transporter permease [Enterobactin (VF0228)] [Escherichia coli CFT073]
1108_spades_megahit.gam.fasta	PairedContig_298	77098	77913	+	fepC	1-816/816	===============	0/0	100.00	97.30	vfdb	NP_752606	(fepC) ferrienterobactin ABC transporter ATPase [Enterobactin (VF0228)] [Escherichia coli CFT073]
1108_spades_megahit.gam.fasta	PairedContig_298	79311	83140	-	entF	1-3830/3882	===============	0/0	98.66	95.41	vfdb	NP_752604	(entF) enterobactin synthase multienzyme complex component ATP-dependent [Enterobactin (VF0228)] [Escherichia coli CFT073]
1108_spades_megahit.gam.fasta	PairedContig_298	83358	84560	-	fes	1-1203/1203	===============	0/0	100.00	96.76	vfdb	NP_752602	(fes) enterobactin/ferric enterobactin esterase [enterobactin (IA019)] [Escherichia coli CFT073]
1108_spades_megahit.gam.fasta	PairedContig_298	84803	87043	+	fepA	1-2241/2241	===============	0/0	100.00	96.79	vfdb	NP_752600	(fepA) ferrienterobactin outer membrane transporter [Enterobactin (VF0228)] [Escherichia coli CFT073]
1108_spades_megahit.gam.fasta	PairedContig_298	87068	87838	+	entD	1-771/771	===============	0/0	100.00	1994-03-01	vfdb	NP_752599	(entD) phosphopantetheinyl transferase component of enterobactin synthase multienzyme complex [Enterobactin (VF0228)] [Escherichia coli CFT073]
1108_spades_megahit.gam.fasta	PairedContig_5	165896	167764	+	espL1	1-1899/1899	========/======	2/30	98.42	95.26	vfdb	NP_288154	(espL1) Type III secretion system effector espL1 [LEE encoded T3SS (SS020)] [Escherichia coli O157:H7 str. EDL933]
1232_spades_megahit.gam.fasta	PairedContig_0	7805	8407	+	fimB	1-603/603	===============	0/0	100.00	98.18	vfdb	NP_757239	(fimB) Type 1 fimbriae Regulatory protein fimB [Type 1 fimbriae (VF0221)] [Escherichia coli CFT073]
1232_spades_megahit.gam.fasta	PairedContig_0	8885	9481	+	fimE	1-597/597	===============	0/0	100.00	99.16	vfdb	NP_757240	(fimE) Type 1 fimbriae Regulatory protein fimE [Type 1 fimbriae (VF0221)] [Escherichia coli CFT073]
1232_spades_megahit.gam.fasta	PairedContig_0	9905	10509	+	fimA	1-606/606	========/======	2025-01-01	99.83	90.59	vfdb	NP_757241	(fimA) Type-1 fimbrial protein A chain precursor [Type 1 fimbriae (VF0221)] [Escherichia coli CFT073]
1232_spades_megahit.gam.fasta	PairedContig_0	10574	11113	+	fimI	1-540/540	===============	0/0	100.00	1999-07-01	vfdb	NP_757242	(fimI) Fimbrin-like protein fimI precursor [Type 1 fimbriae (VF0221)] [Escherichia coli CFT073]
1232_spades_megahit.gam.fasta	PairedContig_0	11150	11875	+	fimC	1-726/726	===============	0/0	100.00	98.35	vfdb	NP_757243	(fimC) Chaperone protein fimC precursor [Type 1 fimbriae (VF0221)] [Escherichia coli CFT073]
1232_spades_megahit.gam.fasta	PairedContig_0	11942	14578	+	fimD	1-2637/2637	===============	0/0	100.00	98.71	vfdb	NP_757244	(fimD) Outer membrane usher protein fimD precursor [Type 1 fimbriae (VF0221)] [Escherichia coli CFT073]
1232_spades_megahit.gam.fasta	PairedContig_0	14585	15118	+	fimF	1-534/534	===============	0/0	100.00	97.75	vfdb	NP_757245	(fimF) FimF protein precursor [Type 1 fimbriae (VF0221)] [Escherichia coli CFT073]
1232_spades_megahit.gam.fasta	PairedContig_0	15131	15634	+	fimG	1-504/504	===============	0/0	100.00	98.21	vfdb	NP_757247	(fimG) FimG protein precursor [Type 1 fimbriae (VF0221)] [Escherichia coli CFT073]
1232_spades_megahit.gam.fasta	PairedContig_0	15645	16556	+	fimH	1-912/912	===============	0/0	100.00	97.70	vfdb	NP_757248	(fimH) FimH protein precursor [Type 1 fimbriae (VF0221)] [Escherichia coli CFT073]
1232_spades_megahit.gam.fasta	PairedContig_0	126343	127763	-	espX1	1-1422/1422	========/======	2025-01-01	99.93	94.66	vfdb	NP_285716	(espX1) Type III secretion system effector EspX1 [LEE encoded T3SS (SS020)] [Escherichia coli O157:H7 str. EDL933]
1232_spades_megahit.gam.fasta	PairedContig_10	74413	76281	-	espL1	1-1899/1899	========/======	2/30	98.42	95.26	vfdb	NP_288154	(espL1) Type III secretion system effector espL1 [LEE encoded T3SS (SS020)] [Escherichia coli O157:H7 str. EDL933]
1232_spades_megahit.gam.fasta	PairedContig_109	7073	8860	+	iucA	1-1788/1788	===============	0/0	100.00	94.24	vfdb	NP_755502	(iucA) aerobactin siderophore biosynthesis protein IucD [Aerobactin (VF0229)] [Escherichia coli CFT073]
1232_spades_megahit.gam.fasta	PairedContig_109	8861	9808	+	iucB	1-948/948	===============	0/0	100.00	95.57	vfdb	NP_755501	(iucB) aerobactin siderophore biosynthesis protein IucB [Aerobactin (VF0229)] [Escherichia coli CFT073]
1232_spades_megahit.gam.fasta	PairedContig_109	9808	11550	+	iucC	1-1743/1743	===============	0/0	100.00	1996-04-01	vfdb	NP_755500	(iucC) aerobactin siderophore biosynthesis protein IucC [Aerobactin (VF0229)] [Escherichia coli CFT073]
1232_spades_megahit.gam.fasta	PairedContig_109	11547	12868	+	iucD	1-1323/1338	========/======	2025-01-01	98.80	96.30	vfdb	NP_755499	(iucD) L-lysine 6-monooxygenase IucD [Aerobactin (VF0229)] [Escherichia coli CFT073]
1232_spades_megahit.gam.fasta	PairedContig_109	12806	15107	+	iutA	1-2280/2280	========/======	2025-03-24	99.96	88.36	vfdb	NP_755498	(iutA) ferric aerobactin receptor precusor IutA [Aerobactin (VF0229)] [Escherichia coli CFT073]
1232_spades_megahit.gam.fasta	PairedContig_141	8543	9373	+	gspC	1-831/831	===============	0/0	100.00	1995-07-01	vfdb	YP_404599	(gspC) general secretion pathway protein C [T2SS (VF0333)] [Shigella dysenteriae Sd197]
1232_spades_megahit.gam.fasta	PairedContig_141	9613	11463	+	gspD	1-1836/1836	========/======	2025-01-15	100.00	1997-03-01	vfdb	YP_404600	(gspD) general secretion pathway protein D [T2SS (VF0333)] [Shigella dysenteriae Sd197]
1232_spades_megahit.gam.fasta	PairedContig_141	11463	12956	+	gspE	1-1494/1494	===============	0/0	100.00	1997-12-01	vfdb	YP_404601	(gspE) general secretion pathway protein E [T2SS (VF0333)] [Shigella dysenteriae Sd197]
1232_spades_megahit.gam.fasta	PairedContig_141	12956	14155	+	gspF	1-1200/1200	===============	0/0	100.00	96.25	vfdb	YP_404602	(gspF) general secretion pathway protein F [T2SS (VF0333)] [Shigella dysenteriae Sd197]
1232_spades_megahit.gam.fasta	PairedContig_141	14196	14651	+	gspG	1-456/456	===============	0/0	100.00	95.61	vfdb	YP_404603	(gspG) general secretion pathway protein G [T2SS (VF0333)] [Shigella dysenteriae Sd197]
1232_spades_megahit.gam.fasta	PairedContig_141	14688	15218	+	gspH	1-531/531	===============	0/0	100.00	1996-05-01	vfdb	YP_404604	(gspH) general secretion pathway protein H [T2SS (VF0333)] [Shigella dysenteriae Sd197]
1232_spades_megahit.gam.fasta	PairedContig_141	15215	15586	+	gspI	1-372/372	===============	0/0	100.00	95.16	vfdb	YP_404605	(gspI) general secretion pathway protein I [T2SS (VF0333)] [Shigella dysenteriae Sd197]
1232_spades_megahit.gam.fasta	PairedContig_141	15619	16188	+	gspJ	1-570/570	===============	0/0	100.00	1997-02-01	vfdb	YP_404606	(gspJ) general secretion pathway protein J [T2SS (VF0333)] [Shigella dysenteriae Sd197]
1232_spades_megahit.gam.fasta	PairedContig_141	16185	17162	+	gspK	1-978/978	===============	0/0	100.00	1996-11-01	vfdb	YP_404607	(gspK) general secretion pathway protein K [T2SS (VF0333)] [Shigella dysenteriae Sd197]
1232_spades_megahit.gam.fasta	PairedContig_141	17477	18337	+	gspL	1-861/861	===============	0/0	100.00	97.56	vfdb	YP_404608	(gspL) general secretion pathway protein L [T2SS (VF0333)] [Shigella dysenteriae Sd197]
1232_spades_megahit.gam.fasta	PairedContig_141	18453	18875	+	gspM	1-423/423	===============	0/0	100.00	1994-09-01	vfdb	YP_404609	(gspM) general secretion pathway protein M [T2SS (VF0333)] [Shigella dysenteriae Sd197]
1232_spades_megahit.gam.fasta	PairedContig_147	7257	8003	-	entA	1-747/747	===============	0/0	100.00	95.98	vfdb	NP_752614	(entA) 23-dihydro-23-dihydroxybenzoate dehydrogenase [Enterobactin (VF0228)] [Escherichia coli CFT073]
1232_spades_megahit.gam.fasta	PairedContig_147	8003	8860	-	entB	1-858/858	===============	0/0	100.00	97.44	vfdb	NP_752613	(entB) isochorismatase [Enterobactin (VF0228)] [Escherichia coli CFT073]
1232_spades_megahit.gam.fasta	PairedContig_147	8874	10484	-	entE	1-1611/1611	===============	0/0	100.00	95.41	vfdb	NP_752612	(entE) 23-dihydroxybenzoate-AMP ligase component of enterobactin synthase multienzyme complex [Enterobactin (VF0228)] [Escherichia coli CFT073]
1232_spades_megahit.gam.fasta	PairedContig_147	10494	11681	-	entC	1-1188/1188	===============	0/0	100.00	97.47	vfdb	NP_752611	(entC) isochorismate synthase 1 [Enterobactin (VF0228)] [Escherichia coli CFT073]
1232_spades_megahit.gam.fasta	PairedContig_147	12044	13000	+	fepB	1-957/957	===============	0/0	100.00	97.39	vfdb	NP_752610	(fepB) ferrienterobactin ABC transporter periplasmic binding protein [Enterobactin (VF0228)] [Escherichia coli CFT073]
1232_spades_megahit.gam.fasta	PairedContig_147	13004	14254	-	entS	1-1251/1251	===============	0/0	100.00	95.76	vfdb	NP_752609	(entS) enterobactin exporter iron-regulated [enterobactin (IA019)] [Escherichia coli CFT073]
1232_spades_megahit.gam.fasta	PairedContig_147	14353	15369	+	fepD	1-1017/1017	===============	0/0	100.00	95.97	vfdb	NP_752608	(fepD) ferrienterobactin ABC transporter permease [Enterobactin (VF0228)] [Escherichia coli CFT073]
1232_spades_megahit.gam.fasta	PairedContig_147	15366	16358	+	fepG	1-993/993	===============	0/0	100.00	93.96	vfdb	NP_752607	(fepG) iron-enterobactin ABC transporter permease [Enterobactin (VF0228)] [Escherichia coli CFT073]
1232_spades_megahit.gam.fasta	PairedContig_147	16355	17170	+	fepC	1-816/816	===============	0/0	100.00	97.30	vfdb	NP_752606	(fepC) ferrienterobactin ABC transporter ATPase [Enterobactin (VF0228)] [Escherichia coli CFT073]
1232_spades_megahit.gam.fasta	PairedContig_18	25216	26508	-	espX5	1-1293/1293	===============	0/0	100.00	95.59	vfdb	NP_290699	(espX5) Type III secretion system effector EspX5 [LEE encoded T3SS (SS020)] [Escherichia coli O157:H7 str. EDL933]
1232_spades_megahit.gam.fasta	PairedContig_181	46927	51168	-	fdeC	1-4245/4251	========/======	2025-03-05	99.76	92.37	vfdb	YP_002390132	(fdeC) adhesin FdeC [FdeC (VF0506)] [Escherichia coli O45:K1:H7 str. S88]
1232_spades_megahit.gam.fasta	PairedContig_181	54188	54778	+	ykgK/ecpR	1-591/591	===============	0/0	100.00	97.63	vfdb	NP_286011	(ykgK/ecpR) regulator protein EcpR [ECP (VF0404)] [Escherichia coli O157:H7 str. EDL933]
1232_spades_megahit.gam.fasta	PairedContig_181	54853	55440	+	yagZ/ecpA	1-588/588	===============	0/0	100.00	99.32	vfdb	NP_286010	(yagZ/ecpA) E. coli common pilus structural subunit EcpA [ECP (VF0404)] [Escherichia coli O157:H7 str. EDL933]
1232_spades_megahit.gam.fasta	PairedContig_181	55498	56166	+	yagY/ecpB	1-669/669	===============	0/0	100.00	98.66	vfdb	NP_286009	(yagY/ecpB) E. coli common pilus chaperone EcpB [ECP (VF0404)] [Escherichia coli O157:H7 str. EDL933]
1232_spades_megahit.gam.fasta	PairedContig_181	56192	58717	+	yagX/ecpC	1-2526/2526	===============	0/0	100.00	98.65	vfdb	NP_286008	(yagX/ecpC) E. coli common pilus usher EcpC [ECP (VF0404)] [Escherichia coli O157:H7 str. EDL933]
1232_spades_megahit.gam.fasta	PairedContig_181	58707	60350	+	yagW/ecpD	1-1644/1644	===============	0/0	100.00	98.60	vfdb	NP_286007	(yagW/ecpD) polymerized tip adhesin of ECP fibers [ECP (VF0404)] [Escherichia coli O157:H7 str. EDL933]
1232_spades_megahit.gam.fasta	PairedContig_181	60274	61027	+	yagV/ecpE	1-754/756	===============	0/0	99.74	96.82	vfdb	NP_286006	(yagV/ecpE) E. coli common pilus chaperone EcpE [ECP (VF0404)] [Escherichia coli O157:H7 str. EDL933]
1232_spades_megahit.gam.fasta	PairedContig_185	12575	12795	-	papI	1-221/234	===============	0/0	94.44	98.64	vfdb	NP_755468	(papI) regulatory protein PapI [P fimbriae (VF0220)] [Escherichia coli CFT073]
1232_spades_megahit.gam.fasta	PairedContig_185	13218	13530	+	papB	1-313/315	===============	0/0	99.37	1999-04-01	vfdb		(papB) regulatory protein PapB [P fimbriae (VF0220)] [Escherichia coli CFT073]
1232_spades_megahit.gam.fasta	PairedContig_213	19420	19812	+	gspM	30-422/423	.==============	0/0	92.91	94.15	vfdb	YP_404609	(gspM) general secretion pathway protein M [T2SS (VF0333)] [Shigella dysenteriae Sd197]
1232_spades_megahit.gam.fasta	PairedContig_216	3338	4642	-	ybtS	1-1305/1305	===============	0/0	100.00	99.77	vfdb	NP_405477	(ybtS) salicylate synthase Irp9 [Yersiniabactin (VF0136)] [Yersinia pestis CO92]
1232_spades_megahit.gam.fasta	PairedContig_216	4670	5950	-	ybtX	1-1281/1281	===============	0/0	100.00	99.61	vfdb	NP_405476	(ybtX) putative signal transducer [Yersiniabactin (VF0136)] [Yersinia pestis CO92]
1232_spades_megahit.gam.fasta	PairedContig_216	5943	7745	-	ybtQ	1-1803/1803	===============	0/0	100.00	99.78	vfdb	NP_405475	(ybtQ) inner membrane ABC-transporter YbtQ [Yersiniabactin (VF0136)] [Yersinia pestis CO92]
1232_spades_megahit.gam.fasta	PairedContig_216	7732	9534	-	ybtP	1-1803/1803	===============	0/0	100.00	99.72	vfdb	NP_405474	(ybtP) lipoprotein inner membrane ABC-transporter [Yersiniabactin (VF0136)] [Yersinia pestis CO92]
1232_spades_megahit.gam.fasta	PairedContig_216	9701	10660	+	ybtA	1-960/960	===============	0/0	100.00	99.48	vfdb	NP_405473	(ybtA) transcriptional regulator YbtA [Yersiniabactin (VF0136)] [Yersinia pestis CO92]
1232_spades_megahit.gam.fasta	PairedContig_216	10851	16958	+	irp2	1-6108/6108	===============	0/0	100.00	99.49	vfdb	NP_405472	(irp2) yersiniabactin biosynthetic protein Irp2 [Yersiniabactin (VF0136)] [Yersinia pestis CO92]
1232_spades_megahit.gam.fasta	PairedContig_216	17046	26537	+	irp1	1-9492/9492	===============	0/0	100.00	99.72	vfdb	NP_405471	(irp1) yersiniabactin biosynthetic protein Irp1 [Yersiniabactin (VF0136)] [Yersinia pestis CO92]
1232_spades_megahit.gam.fasta	PairedContig_216	26534	27634	+	ybtU	1-1101/1101	===============	0/0	100.00	99.64	vfdb	NP_405470	(ybtU) yersiniabactin biosynthetic protein YbtU [Yersiniabactin (VF0136)] [Yersinia pestis CO92]
1232_spades_megahit.gam.fasta	PairedContig_216	27631	28434	+	ybtT	1-804/804	===============	0/0	100.00	99.75	vfdb	NP_405469	(ybtT) yersiniabactin biosynthetic protein YbtT [Yersiniabactin (VF0136)] [Yersinia pestis CO92]
1232_spades_megahit.gam.fasta	PairedContig_216	28438	30015	+	ybtE	1-1578/1578	===============	0/0	100.00	99.87	vfdb	NP_405468	(ybtE) yersiniabactin siderophore biosynthetic protein [Yersiniabactin (VF0136)] [Yersinia pestis CO92]
1232_spades_megahit.gam.fasta	PairedContig_216	30146	32167	+	fyuA	1-2022/2022	===============	0/0	100.00	99.95	vfdb	NP_405467	(fyuA) pesticin/yersiniabactin receptor protein [Yersiniabactin (VF0136)] [Yersinia pestis CO92]
1232_spades_megahit.gam.fasta	PairedContig_224	31682	32737	+	espR1	198-1253/1260	..=============	0/0	83.81	94.22	vfdb	NP_287686	(espR1) Type III secretion system effector espR1 [LEE encoded T3SS (SS020)] [Escherichia coli O157:H7 str. EDL933]
1232_spades_megahit.gam.fasta	PairedContig_226	19578	21158	-	espX4	1-1581/1581	========/======	2025-02-02	99.94	1993-05-01	vfdb	NP_290672	(espX4) Type III secretion system effector EspX4 [LEE encoded T3SS (SS020)] [Escherichia coli O157:H7 str. EDL933]
1232_spades_megahit.gam.fasta	PairedContig_49	1740	2902	+	iroB	1-1163/1164	===============	0/0	99.91	98.37	vfdb	NP_753168	(iroB) glucosyltransferase IroB [Salmochelin (IA013)] [Escherichia coli CFT073]
1232_spades_megahit.gam.fasta	PairedContig_49	2965	6702	+	iroC	1-3738/3738	===============	0/0	100.00	99.14	vfdb	NP_753167	(iroC) ATP binding cassette transporter [Salmochelin (IA013)] [Escherichia coli CFT073]
1232_spades_megahit.gam.fasta	PairedContig_49	6806	8035	+	iroD	1-1230/1230	===============	0/0	100.00	98.62	vfdb	NP_753166	(iroD) esterase [Salmochelin (IA013)] [Escherichia coli CFT073]
1232_spades_megahit.gam.fasta	PairedContig_49	8120	9076	+	iroE	1-957/957	===============	0/0	100.00	99.48	vfdb	NP_753165	(iroE) esterase [Salmochelin (IA013)] [Escherichia coli CFT073]
1232_spades_megahit.gam.fasta	PairedContig_49	9121	11298	-	iroN	1-2178/2178	===============	0/0	100.00	99.13	vfdb	NP_753164	(iroN) salmochelin receptor IroN [IroN (VF0230)] [Escherichia coli CFT073]
1232_spades_megahit.gam.fasta	PairedContig_85	16327	17097	-	entD	1-771/771	===============	0/0	100.00	1994-03-01	vfdb	NP_752599	(entD) phosphopantetheinyl transferase component of enterobactin synthase multienzyme complex [Enterobactin (VF0228)] [Escherichia coli CFT073]
1232_spades_megahit.gam.fasta	PairedContig_85	17122	19362	-	fepA	1-2241/2241	===============	0/0	100.00	96.79	vfdb	NP_752600	(fepA) ferrienterobactin outer membrane transporter [Enterobactin (VF0228)] [Escherichia coli CFT073]
1232_spades_megahit.gam.fasta	PairedContig_85	19605	20807	+	fes	1-1203/1203	===============	0/0	100.00	96.76	vfdb	NP_752602	(fes) enterobactin/ferric enterobactin esterase [enterobactin (IA019)] [Escherichia coli CFT073]
1232_spades_megahit.gam.fasta	PairedContig_85	21025	24854	+	entF	1-3830/3882	===============	0/0	98.66	95.41	vfdb	NP_752604	(entF) enterobactin synthase multienzyme complex component ATP-dependent [Enterobactin (VF0228)] [Escherichia coli CFT073]
1232_spades_megahit.gam.fasta	PairedContig_9	331785	332240	-	csgB	1-456/456	========/======	2025-02-02	99.78	1984-03-01	vfdb	NP_460114	(csgB) minor curlin subunit precursor curli nucleator protein CsgB [Agf (VF0103)] [Salmonella enterica subsp. enterica serovar Typhimurium str. LT2]
1232_spades_megahit.gam.fasta	PairedContig_9	332994	333644	+	csgD	1-651/651	===============	0/0	100.00	1981-11-01	vfdb	NP_460113	(csgD) DNA-binding transcriptional regulator CsgD [curli fibers/thin aggregative fimbriae (AGF) (AI094)] [Salmonella enterica subsp. enterica serovar Typhimurium str. LT2]
1232_spades_megahit.gam.fasta	PairedContig_9	334063	334479	+	csgF	1-417/417	========/======	2025-03-08	1999-04-01	81.23	vfdb	NP_460111	(csgF) curli production assembly/transport protein CsgF [Agf (VF0103)] [Salmonella enterica subsp. enterica serovar Typhimurium str. LT2]
1232_spades_megahit.gam.fasta	PairedContig_9	334506	335339	+	csgG	1-834/834	===============	0/0	100.00	1983-09-01	vfdb	NP_460110	(csgG) curli production assembly/transport protein CsgG [Agf (VF0103)] [Salmonella enterica subsp. enterica serovar Typhimurium str. LT2]
1232_spades_megahit.gam.fasta	PairedContig_9	405278	406330	+	ompA	1-1041/1041	========/======	2025-01-12	100.00	94.30	vfdb	AAF37887	(ompA) outer membrane protein A [OmpA (VF0236)] [Escherichia coli O18:K1:H7 str. RS218]
1258_spades_megahit.gam.fasta	PairedContig_115	31629	32382	-	yagV/ecpE	1-754/756	===============	0/0	99.74	96.95	vfdb	NP_286006	(yagV/ecpE) E. coli common pilus chaperone EcpE [ECP (VF0404)] [Escherichia coli O157:H7 str. EDL933]
1258_spades_megahit.gam.fasta	PairedContig_115	32306	33949	-	yagW/ecpD	1-1644/1644	===============	0/0	100.00	1999-09-01	vfdb	NP_286007	(yagW/ecpD) polymerized tip adhesin of ECP fibers [ECP (VF0404)] [Escherichia coli O157:H7 str. EDL933]
1258_spades_megahit.gam.fasta	PairedContig_115	33939	36463	-	yagX/ecpC	1-2526/2526	========/======	2025-01-01	99.96	98.73	vfdb	NP_286008	(yagX/ecpC) E. coli common pilus usher EcpC [ECP (VF0404)] [Escherichia coli O157:H7 str. EDL933]
1258_spades_megahit.gam.fasta	PairedContig_115	36489	37157	-	yagY/ecpB	1-669/669	===============	0/0	100.00	1998-06-01	vfdb	NP_286009	(yagY/ecpB) E. coli common pilus chaperone EcpB [ECP (VF0404)] [Escherichia coli O157:H7 str. EDL933]
1258_spades_megahit.gam.fasta	PairedContig_115	37215	37802	-	yagZ/ecpA	1-588/588	===============	0/0	100.00	98.98	vfdb	NP_286010	(yagZ/ecpA) E. coli common pilus structural subunit EcpA [ECP (VF0404)] [Escherichia coli O157:H7 str. EDL933]
1258_spades_megahit.gam.fasta	PairedContig_115	37877	38467	-	ykgK/ecpR	1-591/591	===============	0/0	100.00	96.95	vfdb	NP_286011	(ykgK/ecpR) regulator protein EcpR [ECP (VF0404)] [Escherichia coli O157:H7 str. EDL933]
1258_spades_megahit.gam.fasta	PairedContig_181	32011	32757	-	entA	1-747/747	===============	0/0	100.00	95.98	vfdb	NP_752614	(entA) 23-dihydro-23-dihydroxybenzoate dehydrogenase [Enterobactin (VF0228)] [Escherichia coli CFT073]
1258_spades_megahit.gam.fasta	PairedContig_181	32757	33614	-	entB	1-858/858	===============	0/0	100.00	98.37	vfdb	NP_752613	(entB) isochorismatase [Enterobactin (VF0228)] [Escherichia coli CFT073]
1258_spades_megahit.gam.fasta	PairedContig_181	33628	35238	-	entE	1-1611/1611	===============	0/0	100.00	95.78	vfdb	NP_752612	(entE) 23-dihydroxybenzoate-AMP ligase component of enterobactin synthase multienzyme complex [Enterobactin (VF0228)] [Escherichia coli CFT073]
1258_spades_megahit.gam.fasta	PairedContig_181	35248	36435	-	entC	1-1188/1188	===============	0/0	100.00	98.32	vfdb	NP_752611	(entC) isochorismate synthase 1 [Enterobactin (VF0228)] [Escherichia coli CFT073]
1258_spades_megahit.gam.fasta	PairedContig_181	36798	37754	+	fepB	1-957/957	===============	0/0	100.00	97.49	vfdb	NP_752610	(fepB) ferrienterobactin ABC transporter periplasmic binding protein [Enterobactin (VF0228)] [Escherichia coli CFT073]
1258_spades_megahit.gam.fasta	PairedContig_181	37758	39008	-	entS	1-1251/1251	===============	0/0	100.00	95.44	vfdb	NP_752609	(entS) enterobactin exporter iron-regulated [enterobactin (IA019)] [Escherichia coli CFT073]
1258_spades_megahit.gam.fasta	PairedContig_181	39107	40123	+	fepD	1-1017/1017	===============	0/0	100.00	1996-07-01	vfdb	NP_752608	(fepD) ferrienterobactin ABC transporter permease [Enterobactin (VF0228)] [Escherichia coli CFT073]
1258_spades_megahit.gam.fasta	PairedContig_181	40120	41112	+	fepG	1-993/993	===============	0/0	100.00	1994-06-01	vfdb	NP_752607	(fepG) iron-enterobactin ABC transporter permease [Enterobactin (VF0228)] [Escherichia coli CFT073]
1258_spades_megahit.gam.fasta	PairedContig_181	41109	41924	+	fepC	1-816/816	===============	0/0	100.00	97.30	vfdb	NP_752606	(fepC) ferrienterobactin ABC transporter ATPase [Enterobactin (VF0228)] [Escherichia coli CFT073]
1258_spades_megahit.gam.fasta	PairedContig_181	43298	47151	-	entF	1-3854/3882	===============	0/0	99.28	95.69	vfdb	NP_752604	(entF) enterobactin synthase multienzyme complex component ATP-dependent [Enterobactin (VF0228)] [Escherichia coli CFT073]
1258_spades_megahit.gam.fasta	PairedContig_181	47369	48571	-	fes	1-1203/1203	===============	0/0	100.00	96.67	vfdb	NP_752602	(fes) enterobactin/ferric enterobactin esterase [enterobactin (IA019)] [Escherichia coli CFT073]
1258_spades_megahit.gam.fasta	PairedContig_181	48814	51054	+	fepA	1-2241/2241	===============	0/0	100.00	96.74	vfdb	NP_752600	(fepA) ferrienterobactin outer membrane transporter [Enterobactin (VF0228)] [Escherichia coli CFT073]
1258_spades_megahit.gam.fasta	PairedContig_181	51079	51849	+	entD	1-771/771	===============	0/0	100.00	1995-07-01	vfdb	NP_752599	(entD) phosphopantetheinyl transferase component of enterobactin synthase multienzyme complex [Enterobactin (VF0228)] [Escherichia coli CFT073]
1258_spades_megahit.gam.fasta	PairedContig_195	25107	26161	+	espR1	198-1253/1260	..======/======	2025-01-01	83.73	1994-03-01	vfdb	NP_287686	(espR1) Type III secretion system effector espR1 [LEE encoded T3SS (SS020)] [Escherichia coli O157:H7 str. EDL933]
1258_spades_megahit.gam.fasta	PairedContig_213	37694	39122	-	aslA	1-1428/1428	========/======	2025-01-01	100.00	92.93	vfdb	AAG10151	(aslA) putative arylsulfatase [AslA (VF0238)] [Escherichia coli O18:K1:H7 str. RS218]
1258_spades_megahit.gam.fasta	PairedContig_214	32089	33989	+	espL1	1-1899/1899	========/======	2025-02-02	100.00	97.42	vfdb	NP_288154	(espL1) Type III secretion system effector espL1 [LEE encoded T3SS (SS020)] [Escherichia coli O157:H7 str. EDL933]
1258_spades_megahit.gam.fasta	PairedContig_235	804	2981	+	iroN	1-2178/2178	===============	0/0	100.00	1999-08-01	vfdb	NP_753164	(iroN) salmochelin receptor IroN [IroN (VF0230)] [Escherichia coli CFT073]
1258_spades_megahit.gam.fasta	PairedContig_235	3026	3982	-	iroE	1-957/957	===============	0/0	100.00	99.48	vfdb	NP_753165	(iroE) esterase [Salmochelin (IA013)] [Escherichia coli CFT073]
1258_spades_megahit.gam.fasta	PairedContig_235	4067	5296	-	iroD	1-1230/1230	===============	0/0	100.00	1999-11-01	vfdb	NP_753166	(iroD) esterase [Salmochelin (IA013)] [Escherichia coli CFT073]
1258_spades_megahit.gam.fasta	PairedContig_235	5400	9137	-	iroC	1-3738/3738	===============	0/0	100.00	99.20	vfdb	NP_753167	(iroC) ATP binding cassette transporter [Salmochelin (IA013)] [Escherichia coli CFT073]
1258_spades_megahit.gam.fasta	PairedContig_235	9200	10362	-	iroB	1-1163/1164	===============	0/0	99.91	98.37	vfdb	NP_753168	(iroB) glucosyltransferase IroB [Salmochelin (IA013)] [Escherichia coli CFT073]
1258_spades_megahit.gam.fasta	PairedContig_25	94423	94878	-	csgB	1-456/456	========/======	2025-02-02	99.78	83.59	vfdb	NP_460114	(csgB) minor curlin subunit precursor curli nucleator protein CsgB [Agf (VF0103)] [Salmonella enterica subsp. enterica serovar Typhimurium str. LT2]
1258_spades_megahit.gam.fasta	PairedContig_25	95633	96283	+	csgD	1-651/651	===============	0/0	100.00	81.26	vfdb	NP_460113	(csgD) DNA-binding transcriptional regulator CsgD [curli fibers/thin aggregative fimbriae (AGF) (AI094)] [Salmonella enterica subsp. enterica serovar Typhimurium str. LT2]
1258_spades_megahit.gam.fasta	PairedContig_25	96702	97118	+	csgF	1-417/417	========/======	2025-03-08	1999-04-01	81.23	vfdb	NP_460111	(csgF) curli production assembly/transport protein CsgF [Agf (VF0103)] [Salmonella enterica subsp. enterica serovar Typhimurium str. LT2]
1258_spades_megahit.gam.fasta	PairedContig_25	97145	97978	+	csgG	1-834/834	===============	0/0	100.00	83.45	vfdb	NP_460110	(csgG) curli production assembly/transport protein CsgG [Agf (VF0103)] [Salmonella enterica subsp. enterica serovar Typhimurium str. LT2]
1258_spades_megahit.gam.fasta	PairedContig_3	21685	21801	-	astA	1-117/117	===============	0/0	100.00	98.29	vfdb	BAA94855	(astA) heat-stable enterotoxin 1 [EAST1 (VF0216)] [Escherichia coli O44:H18 042]
1258_spades_megahit.gam.fasta	PairedContig_47	5197	6616	-	espX1	1-1422/1422	========/======	2025-02-02	99.86	95.29	vfdb	NP_285716	(espX1) Type III secretion system effector EspX1 [LEE encoded T3SS (SS020)] [Escherichia coli O157:H7 str. EDL933]
1258_spades_megahit.gam.fasta	PairedContig_47	44884	45680	+	espY1	1-753/753	========/======	3/46	99.87	88.72	vfdb	NP_285753	(espY1) Type III secretion system effector EspY1 [LEE encoded T3SS (SS020)] [Escherichia coli O157:H7 str. EDL933]
1258_spades_megahit.gam.fasta	PairedContig_80	54644	55684	-	ompA	1-1041/1041	===============	0/0	100.00	1998-08-01	vfdb	AAF37887	(ompA) outer membrane protein A [OmpA (VF0236)] [Escherichia coli O18:K1:H7 str. RS218]
1258_spades_megahit.gam.fasta	PairedContig_83	1464	3485	-	fyuA	1-2022/2022	===============	0/0	100.00	1997-03-01	vfdb	NP_405467	(fyuA) pesticin/yersiniabactin receptor protein [Yersiniabactin (VF0136)] [Yersinia pestis CO92]
1258_spades_megahit.gam.fasta	PairedContig_83	3616	5193	-	ybtE	1-1578/1578	===============	0/0	100.00	96.96	vfdb	NP_405468	(ybtE) yersiniabactin siderophore biosynthetic protein [Yersiniabactin (VF0136)] [Yersinia pestis CO92]
1258_spades_megahit.gam.fasta	PairedContig_83	5197	6000	-	ybtT	1-804/804	===============	0/0	100.00	98.26	vfdb	NP_405469	(ybtT) yersiniabactin biosynthetic protein YbtT [Yersiniabactin (VF0136)] [Yersinia pestis CO92]
1258_spades_megahit.gam.fasta	PairedContig_83	5997	7097	-	ybtU	1-1101/1101	===============	0/0	100.00	97.64	vfdb	NP_405470	(ybtU) yersiniabactin biosynthetic protein YbtU [Yersiniabactin (VF0136)] [Yersinia pestis CO92]
1258_spades_megahit.gam.fasta	PairedContig_83	7094	16591	-	irp1	1-9492/9492	========/======	2025-01-06	100.00	1997-11-01	vfdb	NP_405471	(irp1) yersiniabactin biosynthetic protein Irp1 [Yersiniabactin (VF0136)] [Yersinia pestis CO92]
1258_spades_megahit.gam.fasta	PairedContig_83	16679	22786	-	irp2	1-6108/6108	===============	0/0	100.00	97.64	vfdb	NP_405472	(irp2) yersiniabactin biosynthetic protein Irp2 [Yersiniabactin (VF0136)] [Yersinia pestis CO92]
1258_spades_megahit.gam.fasta	PairedContig_83	22977	23936	-	ybtA	1-960/960	===============	0/0	100.00	97.92	vfdb	NP_405473	(ybtA) transcriptional regulator YbtA [Yersiniabactin (VF0136)] [Yersinia pestis CO92]
1258_spades_megahit.gam.fasta	PairedContig_83	24304	26106	+	ybtP	1-1803/1803	===============	0/0	100.00	97.50	vfdb	NP_405474	(ybtP) lipoprotein inner membrane ABC-transporter [Yersiniabactin (VF0136)] [Yersinia pestis CO92]
1258_spades_megahit.gam.fasta	PairedContig_83	26093	27895	+	ybtQ	1-1803/1803	===============	0/0	100.00	97.00	vfdb	NP_405475	(ybtQ) inner membrane ABC-transporter YbtQ [Yersiniabactin (VF0136)] [Yersinia pestis CO92]
1258_spades_megahit.gam.fasta	PairedContig_83	27888	29168	+	ybtX	1-1281/1281	===============	0/0	100.00	1998-05-01	vfdb	NP_405476	(ybtX) putative signal transducer [Yersiniabactin (VF0136)] [Yersinia pestis CO92]
1258_spades_megahit.gam.fasta	PairedContig_83	29196	30495	+	ybtS	1-1300/1305	===============	0/0	99.62	92.69	vfdb	NP_405477	(ybtS) salicylate synthase Irp9 [Yersiniabactin (VF0136)] [Yersinia pestis CO92]
1258_spades_megahit.gam.fasta	PairedContig_89	7108	7710	+	fimB	1-603/603	===============	0/0	100.00	98.18	vfdb	NP_757239	(fimB) Type 1 fimbriae Regulatory protein fimB [Type 1 fimbriae (VF0221)] [Escherichia coli CFT073]
1258_spades_megahit.gam.fasta	PairedContig_89	8188	8784	+	fimE	1-597/597	===============	0/0	100.00	98.66	vfdb	NP_757240	(fimE) Type 1 fimbriae Regulatory protein fimE [Type 1 fimbriae (VF0221)] [Escherichia coli CFT073]
1258_spades_megahit.gam.fasta	PairedContig_89	9209	9814	+	fimA	1-606/606	===============	0/0	100.00	95.55	vfdb	NP_757241	(fimA) Type-1 fimbrial protein A chain precursor [Type 1 fimbriae (VF0221)] [Escherichia coli CFT073]
1258_spades_megahit.gam.fasta	PairedContig_89	9879	10417	+	fimI	1-540/540	========/======	2025-01-01	99.81	98.52	vfdb	NP_757242	(fimI) Fimbrin-like protein fimI precursor [Type 1 fimbriae (VF0221)] [Escherichia coli CFT073]
1258_spades_megahit.gam.fasta	PairedContig_89	10454	11179	+	fimC	1-726/726	===============	0/0	100.00	99.17	vfdb	NP_757243	(fimC) Chaperone protein fimC precursor [Type 1 fimbriae (VF0221)] [Escherichia coli CFT073]
1258_spades_megahit.gam.fasta	PairedContig_89	11246	13882	+	fimD	1-2637/2637	===============	0/0	100.00	98.82	vfdb	NP_757244	(fimD) Outer membrane usher protein fimD precursor [Type 1 fimbriae (VF0221)] [Escherichia coli CFT073]
1258_spades_megahit.gam.fasta	PairedContig_89	13889	14422	+	fimF	1-534/534	===============	0/0	100.00	1999-06-01	vfdb	NP_757245	(fimF) FimF protein precursor [Type 1 fimbriae (VF0221)] [Escherichia coli CFT073]
1258_spades_megahit.gam.fasta	PairedContig_89	14435	14938	+	fimG	1-504/504	===============	0/0	100.00	98.21	vfdb	NP_757247	(fimG) FimG protein precursor [Type 1 fimbriae (VF0221)] [Escherichia coli CFT073]
1258_spades_megahit.gam.fasta	PairedContig_89	14949	15860	+	fimH	1-912/912	===============	0/0	100.00	97.59	vfdb	NP_757248	(fimH) FimH protein precursor [Type 1 fimbriae (VF0221)] [Escherichia coli CFT073]
1273_spades_megahit.gam.fasta	PairedContig_1046	5083	5592	+	pvdS	1-510/564	==============.	0/0	90.43	81.18	vfdb	NP_251116	(pvdS) extracytoplasmic-function sigma-70 factor [Pyoverdine (VF0094)] [Pseudomonas aeruginosa PAO1]
1273_spades_megahit.gam.fasta	PairedContig_1048	1004	1963	-	ybtA	1-960/960	===============	0/0	100.00	97.92	vfdb	NP_405473	(ybtA) transcriptional regulator YbtA [Yersiniabactin (VF0136)] [Yersinia pestis CO92]
1273_spades_megahit.gam.fasta	PairedContig_1048	2331	4133	+	ybtP	1-1803/1803	===============	0/0	100.00	97.50	vfdb	NP_405474	(ybtP) lipoprotein inner membrane ABC-transporter [Yersiniabactin (VF0136)] [Yersinia pestis CO92]
1273_spades_megahit.gam.fasta	PairedContig_1048	4120	5922	+	ybtQ	1-1803/1803	===============	0/0	100.00	97.00	vfdb	NP_405475	(ybtQ) inner membrane ABC-transporter YbtQ [Yersiniabactin (VF0136)] [Yersinia pestis CO92]
1273_spades_megahit.gam.fasta	PairedContig_1048	5915	7195	+	ybtX	1-1281/1281	===============	0/0	100.00	1998-05-01	vfdb	NP_405476	(ybtX) putative signal transducer [Yersiniabactin (VF0136)] [Yersinia pestis CO92]
1273_spades_megahit.gam.fasta	PairedContig_1048	7223	8522	+	ybtS	1-1300/1305	===============	0/0	99.62	92.69	vfdb	NP_405477	(ybtS) salicylate synthase Irp9 [Yersiniabactin (VF0136)] [Yersinia pestis CO92]
1273_spades_megahit.gam.fasta	PairedContig_1058	1	1103	+	espX5	191-1293/1293	..=============	0/0	85.31	95.83	vfdb	NP_290699	(espX5) Type III secretion system effector EspX5 [LEE encoded T3SS (SS020)] [Escherichia coli O157:H7 str. EDL933]
1273_spades_megahit.gam.fasta	PairedContig_1126	156	1343	+	entC	1-1188/1188	===============	0/0	100.00	98.23	vfdb	NP_752611	(entC) isochorismate synthase 1 [Enterobactin (VF0228)] [Escherichia coli CFT073]
1273_spades_megahit.gam.fasta	PairedContig_12	4999	7407	+	espY4	1-2409/2409	===============	0/0	100.00	90.00	vfdb	NP_290352	(espY4) Type III secretion system effector EspY4 [LEE encoded T3SS (SS020)] [Escherichia coli O157:H7 str. EDL933]
1273_spades_megahit.gam.fasta	PairedContig_1386	3247	4080	-	csgG	1-834/834	===============	0/0	100.00	83.33	vfdb	NP_460110	(csgG) curli production assembly/transport protein CsgG [Agf (VF0103)] [Salmonella enterica subsp. enterica serovar Typhimurium str. LT2]
1273_spades_megahit.gam.fasta	PairedContig_1386	4107	4523	-	csgF	1-417/417	========/======	2025-03-08	1999-04-01	81.23	vfdb	NP_460111	(csgF) curli production assembly/transport protein CsgF [Agf (VF0103)] [Salmonella enterica subsp. enterica serovar Typhimurium str. LT2]
1273_spades_megahit.gam.fasta	PairedContig_1386	4942	5592	-	csgD	1-651/651	===============	0/0	100.00	81.26	vfdb	NP_460113	(csgD) DNA-binding transcriptional regulator CsgD [curli fibers/thin aggregative fimbriae (AGF) (AI094)] [Salmonella enterica subsp. enterica serovar Typhimurium str. LT2]
1273_spades_megahit.gam.fasta	PairedContig_1386	6346	6801	+	csgB	1-456/456	========/======	2025-02-02	99.78	83.59	vfdb	NP_460114	(csgB) minor curlin subunit precursor curli nucleator protein CsgB [Agf (VF0103)] [Salmonella enterica subsp. enterica serovar Typhimurium str. LT2]
1273_spades_megahit.gam.fasta	PairedContig_147	4859	6757	+	espL1	1-1899/1899	===============	0/0	100.00	97.79	vfdb	NP_288154	(espL1) Type III secretion system effector espL1 [LEE encoded T3SS (SS020)] [Escherichia coli O157:H7 str. EDL933]
1273_spades_megahit.gam.fasta	PairedContig_151	5681	5797	+	astA	1-117/117	===============	0/0	100.00	98.29	vfdb	BAA94855	(astA) heat-stable enterotoxin 1 [EAST1 (VF0216)] [Escherichia coli O44:H18 042]
1273_spades_megahit.gam.fasta	PairedContig_1573	30592	31454	+	motB	1-884/1044	========/====..	2025-06-21	82.66	80.66	vfdb	NP_253640	(motB) flagellar motor protein [Deoxyhexose linking sugar 209 Da capping structure (AI138)] [Pseudomonas aeruginosa PAO1]
1273_spades_megahit.gam.fasta	PairedContig_167	1777	2445	-	yagY/ecpB	1-669/669	===============	0/0	100.00	98.95	vfdb	NP_286009	(yagY/ecpB) E. coli common pilus chaperone EcpB [ECP (VF0404)] [Escherichia coli O157:H7 str. EDL933]
1273_spades_megahit.gam.fasta	PairedContig_167	2503	2988	-	yagZ/ecpA	103-588/588	..=============	0/0	82.65	99.59	vfdb	NP_286010	(yagZ/ecpA) E. coli common pilus structural subunit EcpA [ECP (VF0404)] [Escherichia coli O157:H7 str. EDL933]
1273_spades_megahit.gam.fasta	PairedContig_17	130	1041	-	fimH	1-912/912	===============	0/0	100.00	97.81	vfdb	NP_757248	(fimH) FimH protein precursor [Type 1 fimbriae (VF0221)] [Escherichia coli CFT073]
1273_spades_megahit.gam.fasta	PairedContig_17	1052	1555	-	fimG	1-504/504	===============	0/0	100.00	98.21	vfdb	NP_757247	(fimG) FimG protein precursor [Type 1 fimbriae (VF0221)] [Escherichia coli CFT073]
1273_spades_megahit.gam.fasta	PairedContig_17	1568	2101	-	fimF	1-534/534	===============	0/0	100.00	97.57	vfdb	NP_757245	(fimF) FimF protein precursor [Type 1 fimbriae (VF0221)] [Escherichia coli CFT073]
1273_spades_megahit.gam.fasta	PairedContig_17	2108	4744	-	fimD	1-2637/2637	===============	0/0	100.00	98.90	vfdb	NP_757244	(fimD) Outer membrane usher protein fimD precursor [Type 1 fimbriae (VF0221)] [Escherichia coli CFT073]
1273_spades_megahit.gam.fasta	PairedContig_17	4811	5536	-	fimC	1-726/726	===============	0/0	100.00	98.48	vfdb	NP_757243	(fimC) Chaperone protein fimC precursor [Type 1 fimbriae (VF0221)] [Escherichia coli CFT073]
1273_spades_megahit.gam.fasta	PairedContig_17	5573	6112	-	fimI	1-540/540	===============	0/0	100.00	98.52	vfdb	NP_757242	(fimI) Fimbrin-like protein fimI precursor [Type 1 fimbriae (VF0221)] [Escherichia coli CFT073]
1273_spades_megahit.gam.fasta	PairedContig_1779	23423	24898	+	fleQ	1-1473/1473	========/======	2025-05-09	99.80	81.47	vfdb	NP_249788	(fleQ) transcriptional regulator FleQ [Flagella (VF0273)] [Pseudomonas aeruginosa PAO1]
1273_spades_megahit.gam.fasta	PairedContig_1779	60516	60959	+	flgC	1-441/441	========/======	2025-01-03	100.00	80.18	vfdb	NP_249769	(flgC) flagellar basal-body rod protein FlgC [Flagella (VF0273)] [Pseudomonas aeruginosa PAO1]
1273_spades_megahit.gam.fasta	PairedContig_1779	64393	65161	+	flgG	8-776/786	========/======	2025-02-04	97.58	85.47	vfdb	NP_249773	(flgG) flagellar basal-body rod protein FlgG [Flagella (VF0273)] [Pseudomonas aeruginosa PAO1]
1273_spades_megahit.gam.fasta	PairedContig_1779	65267	65917	+	flgH	46-696/696	========/======	2025-02-04	93.25	83.46	vfdb	NP_249774	(flgH) flagellar L-ring protein precursor FlgH [Flagella (VF0273)] [Pseudomonas aeruginosa PAO1]
1273_spades_megahit.gam.fasta	PairedContig_1779	65924	67039	+	flgI	1-1110/1110	========/======	2025-03-12	99.73	86.33	vfdb	NP_249775	(flgI) flagellar P-ring protein precursor FlgI [Flagella (VF0273)] [Pseudomonas aeruginosa PAO1]
1273_spades_megahit.gam.fasta	PairedContig_183	922	1234	-	papB	1-313/315	===============	0/0	99.37	1999-04-01	vfdb		(papB) regulatory protein PapB [P fimbriae (VF0220)] [Escherichia coli CFT073]
1273_spades_megahit.gam.fasta	PairedContig_183	1657	1877	+	papI	1-221/234	===============	0/0	94.44	98.64	vfdb	NP_755468	(papI) regulatory protein PapI [P fimbriae (VF0220)] [Escherichia coli CFT073]
1273_spades_megahit.gam.fasta	PairedContig_2035	23697	24830	+	algW	6-1139/1170	========/======	2025-05-14	96.32	80.98	vfdb	NP_253136	(algW) AlgW protein [Alginate regulation (CVF523)] [Pseudomonas aeruginosa PAO1]
1273_spades_megahit.gam.fasta	PairedContig_2035	39226	40658	+	alg8	38-1470/1485	========/======	2025-03-06	96.30	82.59	vfdb	NP_252231	(alg8) alginate-c5-mannuronan-epimerase AlgG [Alginate (VF0091)] [Pseudomonas aeruginosa PAO1]
1273_spades_megahit.gam.fasta	PairedContig_2035	49237	50520	+	algI	1-1284/1563	========/====..	2025-04-04	1982-02-01	88.34	vfdb	NP_252238	(algI) alginate o-acetyltransferase AlgI [Alginate (VF0091)] [Pseudomonas aeruginosa PAO1]
1273_spades_megahit.gam.fasta	PairedContig_2035	52562	53968	+	algA	1-1407/1446	===============	0/0	97.30	84.44	vfdb	NP_252241	(algA) phosphomannose isomerase / guanosine 5'-diphospho-D-mannose pyrophosphorylase [Alginate (VF0091)] [Pseudomonas aeruginosa PAO1]
1273_spades_megahit.gam.fasta	PairedContig_2039	2608	3918	+	pvdH	70-1380/1410	========/======	2025-04-04	92.84	1981-11-01	vfdb	NP_251103	(pvdH) diaminobutyrate-2-oxoglutarate aminotransferase PvdH [pyoverdine (IA001)] [Pseudomonas aeruginosa PAO1]
1273_spades_megahit.gam.fasta	PairedContig_2046	19309	19634	+	pilH	1-326/366	==============.	0/0	1989-07-01	82.52	vfdb	NP_249100	(pilH) twitching motility protein PilH [Type IV pili (VF0082)] [Pseudomonas aeruginosa PAO1]
1273_spades_megahit.gam.fasta	PairedContig_2048	11473	12580	-	waaG	7-1114/1122	========/======	2025-07-10	98.31	1980-05-01	vfdb	NP_253697	(waaG) B-band O-antigen polymerase [LPS (VF0085)] [Pseudomonas aeruginosa PAO1]
1273_spades_megahit.gam.fasta	PairedContig_2048	13723	14694	-	waaF	1-972/1038	========/======	2025-04-04	93.45	1983-06-01	vfdb	NP_253699	(waaF) heptosyltransferase I [LPS (VF0085)] [Pseudomonas aeruginosa PAO1]
1273_spades_megahit.gam.fasta	PairedContig_2052	506	2807	-	iutA	1-2280/2280	========/======	2025-03-24	99.96	88.36	vfdb	NP_755498	(iutA) ferric aerobactin receptor precusor IutA [Aerobactin (VF0229)] [Escherichia coli CFT073]
1273_spades_megahit.gam.fasta	PairedContig_2052	2745	4066	-	iucD	1-1323/1338	========/======	2025-01-01	98.80	96.30	vfdb	NP_755499	(iucD) L-lysine 6-monooxygenase IucD [Aerobactin (VF0229)] [Escherichia coli CFT073]
1273_spades_megahit.gam.fasta	PairedContig_2052	4063	5805	-	iucC	1-1743/1743	===============	0/0	100.00	1996-04-01	vfdb	NP_755500	(iucC) aerobactin siderophore biosynthesis protein IucC [Aerobactin (VF0229)] [Escherichia coli CFT073]
1273_spades_megahit.gam.fasta	PairedContig_2052	5805	6752	-	iucB	1-948/948	===============	0/0	100.00	95.57	vfdb	NP_755501	(iucB) aerobactin siderophore biosynthesis protein IucB [Aerobactin (VF0229)] [Escherichia coli CFT073]
1273_spades_megahit.gam.fasta	PairedContig_2052	6753	8540	-	iucA	1-1788/1788	===============	0/0	100.00	94.24	vfdb	NP_755502	(iucA) aerobactin siderophore biosynthesis protein IucD [Aerobactin (VF0229)] [Escherichia coli CFT073]
1273_spades_megahit.gam.fasta	PairedContig_2095	992	2194	+	fes	1-1203/1203	===============	0/0	100.00	97.17	vfdb	NP_752602	(fes) enterobactin/ferric enterobactin esterase [enterobactin (IA019)] [Escherichia coli CFT073]
1273_spades_megahit.gam.fasta	PairedContig_2252	2129	2710	+	algU	1-582/582	===============	0/0	100.00	81.79	vfdb	NP_249453	(algU) alginate biosynthesis protein AlgZ/FimS [Alginate (VF0091)] [Pseudomonas aeruginosa PAO1]
1273_spades_megahit.gam.fasta	PairedContig_2252	4574	5930	+	mucD	66-1425/1425	========/======	2025-04-15	94.81	1980-09-01	vfdb	NP_249457	(mucD) serine protease MucD precursor [Alginate regulation (CVF523)] [Pseudomonas aeruginosa PAO1]
1273_spades_megahit.gam.fasta	PairedContig_2268	102	902	-	chuV	1-801/801	===============	0/0	100.00	98.25	vfdb	NP_756180	(chuV) ATP-binding hydrophilic protein ChuV [Chu (VF0227)] [Escherichia coli CFT073]
1273_spades_megahit.gam.fasta	PairedContig_2268	869	1861	-	chuU	1-993/993	===============	0/0	100.00	98.89	vfdb	NP_756179	(chuU) heme permease protein ChuU [Chu (VF0227)] [Escherichia coli CFT073]
1273_spades_megahit.gam.fasta	PairedContig_2268	1910	2533	-	chuY	1-624/624	===============	0/0	100.00	97.28	vfdb	NP_756178	(chuY) ChuY [Chu (VF0227)] [Escherichia coli CFT073]
1273_spades_megahit.gam.fasta	PairedContig_2268	2533	3027	-	shuX	1-495/495	===============	0/0	100.00	98.59	vfdb	YP_405016	(shuX) shu locus protein ShuX [Shu (VF0256)] [Shigella dysenteriae Sd197]
1273_spades_megahit.gam.fasta	PairedContig_2268	3040	4377	-	chuW	1-1338/1338	===============	0/0	100.00	96.64	vfdb	NP_756176	(chuW) Putative oxygen independent coproporphyrinogen III oxidase [Chu (VF0227)] [Escherichia coli CFT073]
1273_spades_megahit.gam.fasta	PairedContig_2268	4397	5389	-	shuT	1-993/993	===============	0/0	100.00	98.89	vfdb	YP_405017	(shuT) periplasmic binding protein ShuT [Shu (VF0256)] [Shigella dysenteriae Sd197]
1273_spades_megahit.gam.fasta	PairedContig_2268	5994	7976	+	shuA	1-1983/1983	===============	0/0	100.00	99.44	vfdb	YP_405019	(shuA) outer membrane heme/hemoglobin receptor ShuA [Shu (VF0256)] [Shigella dysenteriae Sd197]
1273_spades_megahit.gam.fasta	PairedContig_2268	8025	9053	+	shuS	1-1029/1029	===============	0/0	100.00	98.83	vfdb	YP_405020	(shuS) heme/hemoglobin transport protein ShuS [Shu (VF0256)] [Shigella dysenteriae Sd197]
1273_spades_megahit.gam.fasta	PairedContig_2395	7062	12411	-	irp2	759-6108/6108	.==============	0/0	87.59	97.59	vfdb	NP_405472	(irp2) yersiniabactin biosynthetic protein Irp2 [Yersiniabactin (VF0136)] [Yersinia pestis CO92]
1273_spades_megahit.gam.fasta	PairedContig_2505	50166	51497	-	algB	16-1350/1350	========/======	2025-03-07	98.52	80.18	vfdb	NP_254170	(algB) two-component response regulator AlgB [Alginate (VF0091)] [Pseudomonas aeruginosa PAO1]
1273_spades_megahit.gam.fasta	PairedContig_2516	4061	4752	-	fliA	50-738/744	========/======	2025-01-03	92.61	83.38	vfdb	NP_250146	(fliA) flagellar biosynthesis sigma factor FliA [Deoxyhexose linking sugar 209 Da capping structure (AI138)] [Pseudomonas aeruginosa PAO1]
1273_spades_megahit.gam.fasta	PairedContig_2516	4818	5625	-	fleN	10-817/843	========/======	2025-02-02	95.73	85.17	vfdb	NP_250145	(fleN) flagellar synthesis regulator FleN [Flagella (VF0273)] [Pseudomonas aeruginosa PAO1]
1273_spades_megahit.gam.fasta	PairedContig_2516	7051	9167	-	flhA	1-2114/2124	========/======	2025-06-11	99.34	82.18	vfdb	NP_250143	(flhA) flagellar biosynthesis protein FlhA [Flagella (VF0273)] [Pseudomonas aeruginosa PAO1]
1273_spades_megahit.gam.fasta	PairedContig_2516	11630	12347	-	fliP	49-766/768	===============	0/0	93.49	84.26	vfdb	NP_250137	(fliP) flagellar biosynthetic protein FliP [Flagella (VF0273)] [Pseudomonas aeruginosa PAO1]
1273_spades_megahit.gam.fasta	PairedContig_2516	12830	13270	-	fliN	28-474/474	========/======	2025-07-20	91.56	1981-06-01	vfdb	NP_250135	(fliN) flagellar motor switch protein FliN [Flagella (VF0273)] [Pseudomonas aeruginosa PAO1]
1273_spades_megahit.gam.fasta	PairedContig_2516	13348	14316	-	fliM	1-972/972	========/======	2025-03-05	99.59	86.64	vfdb	NP_250134	(fliM) flagellar motor switch protein FliM [Flagella (VF0273)] [Pseudomonas aeruginosa PAO1]
1273_spades_megahit.gam.fasta	PairedContig_2572	288	1931	-	yagW/ecpD	1-1644/1644	===============	0/0	100.00	99.21	vfdb	NP_286007	(yagW/ecpD) polymerized tip adhesin of ECP fibers [ECP (VF0404)] [Escherichia coli O157:H7 str. EDL933]
1273_spades_megahit.gam.fasta	PairedContig_2577	1	731	-	fepC	1-731/816	==============.	0/0	89.58	97.95	vfdb	NP_752606	(fepC) ferrienterobactin ABC transporter ATPase [Enterobactin (VF0228)] [Escherichia coli CFT073]
1273_spades_megahit.gam.fasta	PairedContig_2577	728	1720	-	fepG	1-993/993	===============	0/0	100.00	94.46	vfdb	NP_752607	(fepG) iron-enterobactin ABC transporter permease [Enterobactin (VF0228)] [Escherichia coli CFT073]
1273_spades_megahit.gam.fasta	PairedContig_2578	801	1403	+	fimB	1-603/603	===============	0/0	100.00	98.18	vfdb	NP_757239	(fimB) Type 1 fimbriae Regulatory protein fimB [Type 1 fimbriae (VF0221)] [Escherichia coli CFT073]
1273_spades_megahit.gam.fasta	PairedContig_2783	417	1667	-	entS	1-1251/1251	===============	0/0	100.00	95.68	vfdb	NP_752609	(entS) enterobactin exporter iron-regulated [enterobactin (IA019)] [Escherichia coli CFT073]
1273_spades_megahit.gam.fasta	PairedContig_2784	263	1082	+	fepB	1-820/957	=============..	0/0	85.68	97.68	vfdb	NP_752610	(fepB) ferrienterobactin ABC transporter periplasmic binding protein [Enterobactin (VF0228)] [Escherichia coli CFT073]
1273_spades_megahit.gam.fasta	PairedContig_2851	9900	11227	-	algC	25-1352/1392	========/======	2025-10-14	94.90	81.80	vfdb	NP_254009	(algC) phosphomannomutase AlgC [Alginate biosynthesis (CVF522)] [Pseudomonas aeruginosa PAO1]
1273_spades_megahit.gam.fasta	PairedContig_3206	3433	4488	+	espR1	198-1253/1260	..=============	0/0	83.81	1994-03-01	vfdb	NP_287686	(espR1) Type III secretion system effector espR1 [LEE encoded T3SS (SS020)] [Escherichia coli O157:H7 str. EDL933]
1273_spades_megahit.gam.fasta	PairedContig_3315	5670	5883	+	mbtH-like	1-214/219	===============	0/0	97.72	86.45	vfdb	NP_251102	(mbtH-like) MbtH-like protein from the pyoverdine cluster [pyoverdine (IA001)] [Pseudomonas aeruginosa PAO1]
1273_spades_megahit.gam.fasta	PairedContig_3361	1420	1989	-	espY2	1-570/570	===============	0/0	100.00	98.60	vfdb	NP_285765	(espY2) Type III secretion system effector EspY2 [LEE encoded T3SS (SS020)] [Escherichia coli O157:H7 str. EDL933]
1273_spades_megahit.gam.fasta	PairedContig_3427	13	618	+	fimA	1-606/606	===============	0/0	100.00	95.55	vfdb	NP_757241	(fimA) Type-1 fimbrial protein A chain precursor [Type 1 fimbriae (VF0221)] [Escherichia coli CFT073]
1273_spades_megahit.gam.fasta	PairedContig_3510	723	2900	+	iroN	1-2178/2178	===============	0/0	100.00	1999-08-01	vfdb	NP_753164	(iroN) salmochelin receptor IroN [IroN (VF0230)] [Escherichia coli CFT073]
1273_spades_megahit.gam.fasta	PairedContig_3510	2945	3901	-	iroE	1-957/957	===============	0/0	100.00	99.48	vfdb	NP_753165	(iroE) esterase [Salmochelin (IA013)] [Escherichia coli CFT073]
1273_spades_megahit.gam.fasta	PairedContig_3510	3986	5215	-	iroD	1-1230/1230	===============	0/0	100.00	1999-11-01	vfdb	NP_753166	(iroD) esterase [Salmochelin (IA013)] [Escherichia coli CFT073]
1273_spades_megahit.gam.fasta	PairedContig_3510	5319	9056	-	iroC	1-3738/3738	===============	0/0	100.00	99.20	vfdb	NP_753167	(iroC) ATP binding cassette transporter [Salmochelin (IA013)] [Escherichia coli CFT073]
1273_spades_megahit.gam.fasta	PairedContig_3510	9119	10281	-	iroB	1-1163/1164	===============	0/0	99.91	98.37	vfdb	NP_753168	(iroB) glucosyltransferase IroB [Salmochelin (IA013)] [Escherichia coli CFT073]
1273_spades_megahit.gam.fasta	PairedContig_3518	115	1430	-	fliI	1-1316/1356	===============	0/0	1997-05-01	82.83	vfdb	NP_249795	(fliI) flagellum-specific ATP synthase FliI [Flagella (VF0273)] [Pseudomonas aeruginosa PAO1]
1273_spades_megahit.gam.fasta	PairedContig_3518	2316	3335	-	fliG	1-1017/1017	========/======	2025-01-03	100.00	85.78	vfdb	NP_249793	(fliG) flagellar motor switch protein G [Flagella (VF0273)] [Pseudomonas aeruginosa PAO1]
1273_spades_megahit.gam.fasta	PairedContig_3550	330	1187	+	entB	1-858/858	===============	0/0	100.00	98.14	vfdb	NP_752613	(entB) isochorismatase [Enterobactin (VF0228)] [Escherichia coli CFT073]
1273_spades_megahit.gam.fasta	PairedContig_3550	1187	1933	+	entA	1-747/747	===============	0/0	100.00	96.25	vfdb	NP_752614	(entA) 23-dihydro-23-dihydroxybenzoate dehydrogenase [Enterobactin (VF0228)] [Escherichia coli CFT073]
1273_spades_megahit.gam.fasta	PairedContig_3579	105	1685	+	espX4	1-1581/1581	===============	0/0	100.00	99.18	vfdb	NP_290672	(espX4) Type III secretion system effector EspX4 [LEE encoded T3SS (SS020)] [Escherichia coli O157:H7 str. EDL933]
1273_spades_megahit.gam.fasta	PairedContig_360	473	1269	-	espY1	1-753/753	========/======	3/46	99.87	88.97	vfdb	NP_285753	(espY1) Type III secretion system effector EspY1 [LEE encoded T3SS (SS020)] [Escherichia coli O157:H7 str. EDL933]
1273_spades_megahit.gam.fasta	PairedContig_364	2766	3518	+	espY1	1-753/753	===============	0/0	100.00	98.27	vfdb	NP_285753	(espY1) Type III secretion system effector EspY1 [LEE encoded T3SS (SS020)] [Escherichia coli O157:H7 str. EDL933]
1273_spades_megahit.gam.fasta	PairedContig_3712	18411	19147	-	motC	1-737/741	========/======	2025-02-02	99.33	82.79	vfdb	NP_250151	(motC) flagellar motor protein [Deoxyhexose linking sugar 209 Da capping structure (AI138)] [Pseudomonas aeruginosa PAO1]
1273_spades_megahit.gam.fasta	PairedContig_3734	2149	4161	+	espX2	1-2013/2013	===============	0/0	100.00	98.56	vfdb	NP_286562	(espX2) Type III secretion system effector EspX2 [LEE encoded T3SS (SS020)] [Escherichia coli O157:H7 str. EDL933]
1273_spades_megahit.gam.fasta	PairedContig_3765	335	1906	-	espY3	1-1572/1572	===============	0/0	100.00	98.22	vfdb	NP_286160	(espY3) Type III secretion system effector EspY3 [LEE encoded T3SS (SS020)] [Escherichia coli O157:H7 str. EDL933]
1273_spades_megahit.gam.fasta	PairedContig_446	2397	3497	+	ybtU	1-1101/1101	===============	0/0	100.00	97.64	vfdb	NP_405470	(ybtU) yersiniabactin biosynthetic protein YbtU [Yersiniabactin (VF0136)] [Yersinia pestis CO92]
1273_spades_megahit.gam.fasta	PairedContig_446	3494	4297	+	ybtT	1-804/804	===============	0/0	100.00	98.26	vfdb	NP_405469	(ybtT) yersiniabactin biosynthetic protein YbtT [Yersiniabactin (VF0136)] [Yersinia pestis CO92]
1273_spades_megahit.gam.fasta	PairedContig_446	4301	5878	+	ybtE	1-1578/1578	===============	0/0	100.00	96.96	vfdb	NP_405468	(ybtE) yersiniabactin siderophore biosynthetic protein [Yersiniabactin (VF0136)] [Yersinia pestis CO92]
1273_spades_megahit.gam.fasta	PairedContig_446	6009	8030	+	fyuA	1-2022/2022	===============	0/0	100.00	1997-03-01	vfdb	NP_405467	(fyuA) pesticin/yersiniabactin receptor protein [Yersiniabactin (VF0136)] [Yersinia pestis CO92]
1273_spades_megahit.gam.fasta	PairedContig_623	1292	2101	-	fliG	184-993/993	..=============	0/0	81.57	80.74	vfdb	YP_001006742	(fliG) flagellar motor switch protein G [Flagella (VF0394)] [Yersinia enterocolitica subsp. enterocolitica 8081]
1273_spades_megahit.gam.fasta	PairedContig_656	11	616	-	fimA	1-606/606	===============	0/0	100.00	91.25	vfdb	NP_757241	(fimA) Type-1 fimbrial protein A chain precursor [Type 1 fimbriae (VF0221)] [Escherichia coli CFT073]
1273_spades_megahit.gam.fasta	PairedContig_811	176	1036	+	gspL	1-861/861	===============	0/0	100.00	97.21	vfdb	YP_404608	(gspL) general secretion pathway protein L [T2SS (VF0333)] [Shigella dysenteriae Sd197]
1273_spades_megahit.gam.fasta	PairedContig_811	1152	1516	+	gspM	1-365/423	=============..	0/0	86.29	98.36	vfdb	YP_404609	(gspM) general secretion pathway protein M [T2SS (VF0333)] [Shigella dysenteriae Sd197]
1273_spades_megahit.gam.fasta	PairedContig_812	884	1861	-	gspK	1-978/978	===============	0/0	100.00	96.22	vfdb	YP_404607	(gspK) general secretion pathway protein K [T2SS (VF0333)] [Shigella dysenteriae Sd197]
1273_spades_megahit.gam.fasta	PairedContig_812	1858	2330	-	gspJ	98-570/570	..=============	0/0	82.98	95.56	vfdb	YP_404606	(gspJ) general secretion pathway protein J [T2SS (VF0333)] [Shigella dysenteriae Sd197]
1273_spades_megahit.gam.fasta	PairedContig_813	742	1197	+	gspG	1-456/456	===============	0/0	100.00	94.96	vfdb	YP_404603	(gspG) general secretion pathway protein G [T2SS (VF0333)] [Shigella dysenteriae Sd197]
1273_spades_megahit.gam.fasta	PairedContig_813	1234	1764	+	gspH	1-531/531	===============	0/0	100.00	98.31	vfdb	YP_404604	(gspH) general secretion pathway protein H [T2SS (VF0333)] [Shigella dysenteriae Sd197]
1273_spades_megahit.gam.fasta	PairedContig_813	1761	2132	+	gspI	1-372/372	===============	0/0	100.00	97.31	vfdb	YP_404605	(gspI) general secretion pathway protein I [T2SS (VF0333)] [Shigella dysenteriae Sd197]
1273_spades_megahit.gam.fasta	PairedContig_813	2165	2734	+	gspJ	1-570/570	===============	0/0	100.00	94.56	vfdb	YP_404606	(gspJ) general secretion pathway protein J [T2SS (VF0333)] [Shigella dysenteriae Sd197]
1273_spades_megahit.gam.fasta	PairedContig_855	202	587	-	gspM	38-423/423	.==============	0/0	91.25	93.78	vfdb	YP_404609	(gspM) general secretion pathway protein M [T2SS (VF0333)] [Shigella dysenteriae Sd197]
1274_spades_megahit.gam.fasta	PairedContig_104	13402	14701	-	ybtS	1-1300/1305	===============	0/0	99.62	92.69	vfdb	NP_405477	(ybtS) salicylate synthase Irp9 [Yersiniabactin (VF0136)] [Yersinia pestis CO92]
1274_spades_megahit.gam.fasta	PairedContig_104	14729	16009	-	ybtX	1-1281/1281	===============	0/0	100.00	1998-05-01	vfdb	NP_405476	(ybtX) putative signal transducer [Yersiniabactin (VF0136)] [Yersinia pestis CO92]
1274_spades_megahit.gam.fasta	PairedContig_104	16002	17804	-	ybtQ	1-1803/1803	===============	0/0	100.00	97.00	vfdb	NP_405475	(ybtQ) inner membrane ABC-transporter YbtQ [Yersiniabactin (VF0136)] [Yersinia pestis CO92]
1274_spades_megahit.gam.fasta	PairedContig_104	17791	19593	-	ybtP	1-1803/1803	===============	0/0	100.00	97.50	vfdb	NP_405474	(ybtP) lipoprotein inner membrane ABC-transporter [Yersiniabactin (VF0136)] [Yersinia pestis CO92]
1274_spades_megahit.gam.fasta	PairedContig_104	19961	20920	+	ybtA	1-960/960	===============	0/0	100.00	97.92	vfdb	NP_405473	(ybtA) transcriptional regulator YbtA [Yersiniabactin (VF0136)] [Yersinia pestis CO92]
1274_spades_megahit.gam.fasta	PairedContig_104	21111	27218	+	irp2	1-6108/6108	===============	0/0	100.00	97.64	vfdb	NP_405472	(irp2) yersiniabactin biosynthetic protein Irp2 [Yersiniabactin (VF0136)] [Yersinia pestis CO92]
1274_spades_megahit.gam.fasta	PairedContig_104	27306	36803	+	irp1	1-9492/9492	========/======	2025-01-06	100.00	1997-11-01	vfdb	NP_405471	(irp1) yersiniabactin biosynthetic protein Irp1 [Yersiniabactin (VF0136)] [Yersinia pestis CO92]
1274_spades_megahit.gam.fasta	PairedContig_104	36800	37900	+	ybtU	1-1101/1101	===============	0/0	100.00	97.64	vfdb	NP_405470	(ybtU) yersiniabactin biosynthetic protein YbtU [Yersiniabactin (VF0136)] [Yersinia pestis CO92]
1274_spades_megahit.gam.fasta	PairedContig_104	37897	38700	+	ybtT	1-804/804	===============	0/0	100.00	98.26	vfdb	NP_405469	(ybtT) yersiniabactin biosynthetic protein YbtT [Yersiniabactin (VF0136)] [Yersinia pestis CO92]
1274_spades_megahit.gam.fasta	PairedContig_104	38704	40281	+	ybtE	1-1578/1578	===============	0/0	100.00	96.96	vfdb	NP_405468	(ybtE) yersiniabactin siderophore biosynthetic protein [Yersiniabactin (VF0136)] [Yersinia pestis CO92]
1274_spades_megahit.gam.fasta	PairedContig_104	40412	42433	+	fyuA	1-2022/2022	===============	0/0	100.00	1997-03-01	vfdb	NP_405467	(fyuA) pesticin/yersiniabactin receptor protein [Yersiniabactin (VF0136)] [Yersinia pestis CO92]
1274_spades_megahit.gam.fasta	PairedContig_106	11525	12579	-	espR1	198-1253/1260	..======/======	2025-01-01	83.73	1994-03-01	vfdb	NP_287686	(espR1) Type III secretion system effector espR1 [LEE encoded T3SS (SS020)] [Escherichia coli O157:H7 str. EDL933]
1274_spades_megahit.gam.fasta	PairedContig_148	5791	6702	-	fimH	1-912/912	===============	0/0	100.00	97.59	vfdb	NP_757248	(fimH) FimH protein precursor [Type 1 fimbriae (VF0221)] [Escherichia coli CFT073]
1274_spades_megahit.gam.fasta	PairedContig_148	6713	7216	-	fimG	1-504/504	===============	0/0	100.00	98.21	vfdb	NP_757247	(fimG) FimG protein precursor [Type 1 fimbriae (VF0221)] [Escherichia coli CFT073]
1274_spades_megahit.gam.fasta	PairedContig_148	7229	7762	-	fimF	1-534/534	===============	0/0	100.00	1999-06-01	vfdb	NP_757245	(fimF) FimF protein precursor [Type 1 fimbriae (VF0221)] [Escherichia coli CFT073]
1274_spades_megahit.gam.fasta	PairedContig_148	7769	10405	-	fimD	1-2637/2637	===============	0/0	100.00	98.82	vfdb	NP_757244	(fimD) Outer membrane usher protein fimD precursor [Type 1 fimbriae (VF0221)] [Escherichia coli CFT073]
1274_spades_megahit.gam.fasta	PairedContig_148	10472	11197	-	fimC	1-726/726	===============	0/0	100.00	99.17	vfdb	NP_757243	(fimC) Chaperone protein fimC precursor [Type 1 fimbriae (VF0221)] [Escherichia coli CFT073]
1274_spades_megahit.gam.fasta	PairedContig_148	11234	11772	-	fimI	1-540/540	========/======	2025-01-01	99.81	98.52	vfdb	NP_757242	(fimI) Fimbrin-like protein fimI precursor [Type 1 fimbriae (VF0221)] [Escherichia coli CFT073]
1274_spades_megahit.gam.fasta	PairedContig_148	11837	12442	-	fimA	1-606/606	===============	0/0	100.00	95.55	vfdb	NP_757241	(fimA) Type-1 fimbrial protein A chain precursor [Type 1 fimbriae (VF0221)] [Escherichia coli CFT073]
1274_spades_megahit.gam.fasta	PairedContig_148	12867	13463	-	fimE	1-597/597	===============	0/0	100.00	98.66	vfdb	NP_757240	(fimE) Type 1 fimbriae Regulatory protein fimE [Type 1 fimbriae (VF0221)] [Escherichia coli CFT073]
1274_spades_megahit.gam.fasta	PairedContig_148	13941	14543	-	fimB	1-603/603	===============	0/0	100.00	98.18	vfdb	NP_757239	(fimB) Type 1 fimbriae Regulatory protein fimB [Type 1 fimbriae (VF0221)] [Escherichia coli CFT073]
1274_spades_megahit.gam.fasta	PairedContig_192	31629	32382	-	yagV/ecpE	1-754/756	===============	0/0	99.74	96.95	vfdb	NP_286006	(yagV/ecpE) E. coli common pilus chaperone EcpE [ECP (VF0404)] [Escherichia coli O157:H7 str. EDL933]
1274_spades_megahit.gam.fasta	PairedContig_192	32306	33949	-	yagW/ecpD	1-1644/1644	===============	0/0	100.00	1999-09-01	vfdb	NP_286007	(yagW/ecpD) polymerized tip adhesin of ECP fibers [ECP (VF0404)] [Escherichia coli O157:H7 str. EDL933]
1274_spades_megahit.gam.fasta	PairedContig_192	33939	36463	-	yagX/ecpC	1-2526/2526	========/======	2025-01-01	99.96	98.73	vfdb	NP_286008	(yagX/ecpC) E. coli common pilus usher EcpC [ECP (VF0404)] [Escherichia coli O157:H7 str. EDL933]
1274_spades_megahit.gam.fasta	PairedContig_192	36489	37157	-	yagY/ecpB	1-669/669	===============	0/0	100.00	1998-06-01	vfdb	NP_286009	(yagY/ecpB) E. coli common pilus chaperone EcpB [ECP (VF0404)] [Escherichia coli O157:H7 str. EDL933]
1274_spades_megahit.gam.fasta	PairedContig_192	37215	37802	-	yagZ/ecpA	1-588/588	===============	0/0	100.00	98.98	vfdb	NP_286010	(yagZ/ecpA) E. coli common pilus structural subunit EcpA [ECP (VF0404)] [Escherichia coli O157:H7 str. EDL933]
1274_spades_megahit.gam.fasta	PairedContig_192	37877	38467	-	ykgK/ecpR	1-591/591	===============	0/0	100.00	96.95	vfdb	NP_286011	(ykgK/ecpR) regulator protein EcpR [ECP (VF0404)] [Escherichia coli O157:H7 str. EDL933]
1274_spades_megahit.gam.fasta	PairedContig_197	804	2981	+	iroN	1-2178/2178	===============	0/0	100.00	1999-08-01	vfdb	NP_753164	(iroN) salmochelin receptor IroN [IroN (VF0230)] [Escherichia coli CFT073]
1274_spades_megahit.gam.fasta	PairedContig_197	3026	3982	-	iroE	1-957/957	===============	0/0	100.00	99.48	vfdb	NP_753165	(iroE) esterase [Salmochelin (IA013)] [Escherichia coli CFT073]
1274_spades_megahit.gam.fasta	PairedContig_197	4067	5296	-	iroD	1-1230/1230	===============	0/0	100.00	1999-11-01	vfdb	NP_753166	(iroD) esterase [Salmochelin (IA013)] [Escherichia coli CFT073]
1274_spades_megahit.gam.fasta	PairedContig_197	5400	9137	-	iroC	1-3738/3738	===============	0/0	100.00	99.20	vfdb	NP_753167	(iroC) ATP binding cassette transporter [Salmochelin (IA013)] [Escherichia coli CFT073]
1274_spades_megahit.gam.fasta	PairedContig_197	9200	10362	-	iroB	1-1163/1164	===============	0/0	99.91	98.37	vfdb	NP_753168	(iroB) glucosyltransferase IroB [Salmochelin (IA013)] [Escherichia coli CFT073]
1274_spades_megahit.gam.fasta	PairedContig_202	16615	18043	+	aslA	1-1428/1428	========/======	2025-01-01	100.00	92.93	vfdb	AAG10151	(aslA) putative arylsulfatase [AslA (VF0238)] [Escherichia coli O18:K1:H7 str. RS218]
1274_spades_megahit.gam.fasta	PairedContig_204	164	934	-	entD	1-771/771	===============	0/0	100.00	1995-07-01	vfdb	NP_752599	(entD) phosphopantetheinyl transferase component of enterobactin synthase multienzyme complex [Enterobactin (VF0228)] [Escherichia coli CFT073]
1274_spades_megahit.gam.fasta	PairedContig_204	959	3199	-	fepA	1-2241/2241	===============	0/0	100.00	96.74	vfdb	NP_752600	(fepA) ferrienterobactin outer membrane transporter [Enterobactin (VF0228)] [Escherichia coli CFT073]
1274_spades_megahit.gam.fasta	PairedContig_204	3442	4644	+	fes	1-1203/1203	===============	0/0	100.00	96.67	vfdb	NP_752602	(fes) enterobactin/ferric enterobactin esterase [enterobactin (IA019)] [Escherichia coli CFT073]
1274_spades_megahit.gam.fasta	PairedContig_204	4862	8715	+	entF	1-3854/3882	===============	0/0	99.28	95.69	vfdb	NP_752604	(entF) enterobactin synthase multienzyme complex component ATP-dependent [Enterobactin (VF0228)] [Escherichia coli CFT073]
1274_spades_megahit.gam.fasta	PairedContig_204	10089	10904	-	fepC	1-816/816	===============	0/0	100.00	97.30	vfdb	NP_752606	(fepC) ferrienterobactin ABC transporter ATPase [Enterobactin (VF0228)] [Escherichia coli CFT073]
1274_spades_megahit.gam.fasta	PairedContig_204	10901	11893	-	fepG	1-993/993	===============	0/0	100.00	1994-06-01	vfdb	NP_752607	(fepG) iron-enterobactin ABC transporter permease [Enterobactin (VF0228)] [Escherichia coli CFT073]
1274_spades_megahit.gam.fasta	PairedContig_204	11890	12906	-	fepD	1-1017/1017	===============	0/0	100.00	1996-07-01	vfdb	NP_752608	(fepD) ferrienterobactin ABC transporter permease [Enterobactin (VF0228)] [Escherichia coli CFT073]
1274_spades_megahit.gam.fasta	PairedContig_204	13005	14255	+	entS	1-1251/1251	===============	0/0	100.00	95.44	vfdb	NP_752609	(entS) enterobactin exporter iron-regulated [enterobactin (IA019)] [Escherichia coli CFT073]
1274_spades_megahit.gam.fasta	PairedContig_204	14259	15215	-	fepB	1-957/957	===============	0/0	100.00	97.49	vfdb	NP_752610	(fepB) ferrienterobactin ABC transporter periplasmic binding protein [Enterobactin (VF0228)] [Escherichia coli CFT073]
1274_spades_megahit.gam.fasta	PairedContig_204	15578	16765	+	entC	1-1188/1188	===============	0/0	100.00	98.32	vfdb	NP_752611	(entC) isochorismate synthase 1 [Enterobactin (VF0228)] [Escherichia coli CFT073]
1274_spades_megahit.gam.fasta	PairedContig_204	16775	18385	+	entE	1-1611/1611	===============	0/0	100.00	95.78	vfdb	NP_752612	(entE) 23-dihydroxybenzoate-AMP ligase component of enterobactin synthase multienzyme complex [Enterobactin (VF0228)] [Escherichia coli CFT073]
1274_spades_megahit.gam.fasta	PairedContig_204	18399	19256	+	entB	1-858/858	===============	0/0	100.00	98.37	vfdb	NP_752613	(entB) isochorismatase [Enterobactin (VF0228)] [Escherichia coli CFT073]
1274_spades_megahit.gam.fasta	PairedContig_204	19256	20002	+	entA	1-747/747	===============	0/0	100.00	95.98	vfdb	NP_752614	(entA) 23-dihydro-23-dihydroxybenzoate dehydrogenase [Enterobactin (VF0228)] [Escherichia coli CFT073]
1274_spades_megahit.gam.fasta	PairedContig_3	21685	21801	-	astA	1-117/117	===============	0/0	100.00	98.29	vfdb	BAA94855	(astA) heat-stable enterotoxin 1 [EAST1 (VF0216)] [Escherichia coli O44:H18 042]
1274_spades_megahit.gam.fasta	PairedContig_38	94423	94878	-	csgB	1-456/456	========/======	2025-02-02	99.78	83.59	vfdb	NP_460114	(csgB) minor curlin subunit precursor curli nucleator protein CsgB [Agf (VF0103)] [Salmonella enterica subsp. enterica serovar Typhimurium str. LT2]
1274_spades_megahit.gam.fasta	PairedContig_38	95633	96283	+	csgD	1-651/651	===============	0/0	100.00	81.26	vfdb	NP_460113	(csgD) DNA-binding transcriptional regulator CsgD [curli fibers/thin aggregative fimbriae (AGF) (AI094)] [Salmonella enterica subsp. enterica serovar Typhimurium str. LT2]
1274_spades_megahit.gam.fasta	PairedContig_38	96702	97118	+	csgF	1-417/417	========/======	2025-03-08	1999-04-01	81.23	vfdb	NP_460111	(csgF) curli production assembly/transport protein CsgF [Agf (VF0103)] [Salmonella enterica subsp. enterica serovar Typhimurium str. LT2]
1274_spades_megahit.gam.fasta	PairedContig_38	97145	97978	+	csgG	1-834/834	===============	0/0	100.00	83.45	vfdb	NP_460110	(csgG) curli production assembly/transport protein CsgG [Agf (VF0103)] [Salmonella enterica subsp. enterica serovar Typhimurium str. LT2]
1274_spades_megahit.gam.fasta	PairedContig_40	32089	33989	+	espL1	1-1899/1899	========/======	2025-02-02	100.00	97.42	vfdb	NP_288154	(espL1) Type III secretion system effector espL1 [LEE encoded T3SS (SS020)] [Escherichia coli O157:H7 str. EDL933]
1274_spades_megahit.gam.fasta	PairedContig_49	5197	6616	-	espX1	1-1422/1422	========/======	2025-02-02	99.86	95.29	vfdb	NP_285716	(espX1) Type III secretion system effector EspX1 [LEE encoded T3SS (SS020)] [Escherichia coli O157:H7 str. EDL933]
1274_spades_megahit.gam.fasta	PairedContig_49	44884	45680	+	espY1	1-753/753	========/======	3/46	99.87	88.72	vfdb	NP_285753	(espY1) Type III secretion system effector EspY1 [LEE encoded T3SS (SS020)] [Escherichia coli O157:H7 str. EDL933]
1274_spades_megahit.gam.fasta	PairedContig_76	54644	55684	-	ompA	1-1041/1041	===============	0/0	100.00	1998-08-01	vfdb	AAF37887	(ompA) outer membrane protein A [OmpA (VF0236)] [Escherichia coli O18:K1:H7 str. RS218]
1279_spades_megahit.gam.fasta	PairedContig_1029	92	1384	-	espX5	1-1293/1293	===============	0/0	100.00	95.59	vfdb	NP_290699	(espX5) Type III secretion system effector EspX5 [LEE encoded T3SS (SS020)] [Escherichia coli O157:H7 str. EDL933]
1279_spades_megahit.gam.fasta	PairedContig_107	327	923	-	fimE	1-597/597	===============	0/0	100.00	98.66	vfdb	NP_757240	(fimE) Type 1 fimbriae Regulatory protein fimE [Type 1 fimbriae (VF0221)] [Escherichia coli CFT073]
1279_spades_megahit.gam.fasta	PairedContig_107	1401	2003	-	fimB	1-603/603	===============	0/0	100.00	98.18	vfdb	NP_757239	(fimB) Type 1 fimbriae Regulatory protein fimB [Type 1 fimbriae (VF0221)] [Escherichia coli CFT073]
1279_spades_megahit.gam.fasta	PairedContig_112	253	694	-	gspH	90-531/531	..=============	0/0	83.24	95.93	vfdb	YP_404604	(gspH) general secretion pathway protein H [T2SS (VF0333)] [Shigella dysenteriae Sd197]
1279_spades_megahit.gam.fasta	PairedContig_1220	110	649	+	fimI	1-540/540	===============	0/0	100.00	1999-07-01	vfdb	NP_757242	(fimI) Fimbrin-like protein fimI precursor [Type 1 fimbriae (VF0221)] [Escherichia coli CFT073]
1279_spades_megahit.gam.fasta	PairedContig_1220	686	1411	+	fimC	1-726/726	===============	0/0	100.00	98.35	vfdb	NP_757243	(fimC) Chaperone protein fimC precursor [Type 1 fimbriae (VF0221)] [Escherichia coli CFT073]
1279_spades_megahit.gam.fasta	PairedContig_1220	1478	3800	+	fimD	1-2323/2637	==============.	0/0	1988-09-01	98.75	vfdb	NP_757244	(fimD) Outer membrane usher protein fimD precursor [Type 1 fimbriae (VF0221)] [Escherichia coli CFT073]
1279_spades_megahit.gam.fasta	PairedContig_1222	352	1148	+	espY1	1-753/753	========/======	3/46	99.87	88.72	vfdb	NP_285753	(espY1) Type III secretion system effector EspY1 [LEE encoded T3SS (SS020)] [Escherichia coli O157:H7 str. EDL933]
1279_spades_megahit.gam.fasta	PairedContig_1523	704	1519	+	fepC	1-816/816	===============	0/0	100.00	1997-06-01	vfdb	NP_752606	(fepC) ferrienterobactin ABC transporter ATPase [Enterobactin (VF0228)] [Escherichia coli CFT073]
1279_spades_megahit.gam.fasta	PairedContig_1596	27	523	+	fimF	1-497/534	==============.	0/0	1993-07-01	98.99	vfdb	NP_757245	(fimF) FimF protein precursor [Type 1 fimbriae (VF0221)] [Escherichia coli CFT073]
1279_spades_megahit.gam.fasta	PairedContig_196	484	2785	-	iutA	1-2280/2280	========/======	2025-03-24	99.96	88.36	vfdb	NP_755498	(iutA) ferric aerobactin receptor precusor IutA [Aerobactin (VF0229)] [Escherichia coli CFT073]
1279_spades_megahit.gam.fasta	PairedContig_196	2723	4044	-	iucD	1-1323/1338	========/======	2025-01-01	98.80	96.30	vfdb	NP_755499	(iucD) L-lysine 6-monooxygenase IucD [Aerobactin (VF0229)] [Escherichia coli CFT073]
1279_spades_megahit.gam.fasta	PairedContig_196	4041	5783	-	iucC	1-1743/1743	===============	0/0	100.00	1996-04-01	vfdb	NP_755500	(iucC) aerobactin siderophore biosynthesis protein IucC [Aerobactin (VF0229)] [Escherichia coli CFT073]
1279_spades_megahit.gam.fasta	PairedContig_196	5783	6730	-	iucB	1-948/948	===============	0/0	100.00	95.57	vfdb	NP_755501	(iucB) aerobactin siderophore biosynthesis protein IucB [Aerobactin (VF0229)] [Escherichia coli CFT073]
1279_spades_megahit.gam.fasta	PairedContig_196	6731	8518	-	iucA	1-1788/1788	===============	0/0	100.00	94.24	vfdb	NP_755502	(iucA) aerobactin siderophore biosynthesis protein IucD [Aerobactin (VF0229)] [Escherichia coli CFT073]
1279_spades_megahit.gam.fasta	PairedContig_2009	4375	6051	+	kpsD	1-1677/1677	===============	0/0	100.00	1999-11-01	vfdb	AAA21682	(kpsD) KpsD [K1 capsule (VF0239)] [Escherichia coli O18:K1:H7 str. RS218]
1279_spades_megahit.gam.fasta	PairedContig_2009	16713	17372	-	kpsT	1-660/660	===============	0/0	100.00	100.00	vfdb	AAA24047	(kpsT) KpsT [K1 capsule (VF0239)] [Escherichia coli O18:K1:H7 str. RS218]
1279_spades_megahit.gam.fasta	PairedContig_2009	17369	18145	-	kpsM	1-777/777	===============	0/0	100.00	99.74	vfdb	AAA24046	(kpsM) KpsM [K1 capsule (VF0239)] [Escherichia coli O18:K1:H7 str. RS218]
1279_spades_megahit.gam.fasta	PairedContig_2063	422	1027	+	fimA	1-606/606	===============	0/0	100.00	95.55	vfdb	NP_757241	(fimA) Type-1 fimbrial protein A chain precursor [Type 1 fimbriae (VF0221)] [Escherichia coli CFT073]
1279_spades_megahit.gam.fasta	PairedContig_2199	3735	4190	-	csgB	1-456/456	========/======	2025-02-02	99.78	83.59	vfdb	NP_460114	(csgB) minor curlin subunit precursor curli nucleator protein CsgB [Agf (VF0103)] [Salmonella enterica subsp. enterica serovar Typhimurium str. LT2]
1279_spades_megahit.gam.fasta	PairedContig_2199	4945	5595	+	csgD	1-651/651	===============	0/0	100.00	81.41	vfdb	NP_460113	(csgD) DNA-binding transcriptional regulator CsgD [curli fibers/thin aggregative fimbriae (AGF) (AI094)] [Salmonella enterica subsp. enterica serovar Typhimurium str. LT2]
1279_spades_megahit.gam.fasta	PairedContig_2199	6014	6430	+	csgF	1-417/417	========/======	2025-03-08	1999-04-01	81.23	vfdb	NP_460111	(csgF) curli production assembly/transport protein CsgF [Agf (VF0103)] [Salmonella enterica subsp. enterica serovar Typhimurium str. LT2]
1279_spades_megahit.gam.fasta	PairedContig_2199	6457	7290	+	csgG	1-834/834	===============	0/0	100.00	83.45	vfdb	NP_460110	(csgG) curli production assembly/transport protein CsgG [Agf (VF0103)] [Salmonella enterica subsp. enterica serovar Typhimurium str. LT2]
1279_spades_megahit.gam.fasta	PairedContig_2227	1323	3304	+	fyuA	1-1982/2022	===============	0/0	1998-02-01	1997-12-01	vfdb	NP_405467	(fyuA) pesticin/yersiniabactin receptor protein [Yersiniabactin (VF0136)] [Yersinia pestis CO92]
1279_spades_megahit.gam.fasta	PairedContig_2228	1309	2409	+	ybtU	1-1101/1101	===============	0/0	100.00	97.82	vfdb	NP_405470	(ybtU) yersiniabactin biosynthetic protein YbtU [Yersiniabactin (VF0136)] [Yersinia pestis CO92]
1279_spades_megahit.gam.fasta	PairedContig_2228	2406	3209	+	ybtT	1-804/804	===============	0/0	100.00	98.63	vfdb	NP_405469	(ybtT) yersiniabactin biosynthetic protein YbtT [Yersiniabactin (VF0136)] [Yersinia pestis CO92]
1279_spades_megahit.gam.fasta	PairedContig_2337	8137	10314	+	iroN	1-2178/2178	===============	0/0	100.00	99.13	vfdb	NP_753164	(iroN) salmochelin receptor IroN [IroN (VF0230)] [Escherichia coli CFT073]
1279_spades_megahit.gam.fasta	PairedContig_2337	10359	11315	-	iroE	1-957/957	===============	0/0	100.00	99.48	vfdb	NP_753165	(iroE) esterase [Salmochelin (IA013)] [Escherichia coli CFT073]
1279_spades_megahit.gam.fasta	PairedContig_2337	11400	12629	-	iroD	1-1230/1230	===============	0/0	100.00	98.62	vfdb	NP_753166	(iroD) esterase [Salmochelin (IA013)] [Escherichia coli CFT073]
1279_spades_megahit.gam.fasta	PairedContig_2337	12733	16470	-	iroC	1-3738/3738	===============	0/0	100.00	99.14	vfdb	NP_753167	(iroC) ATP binding cassette transporter [Salmochelin (IA013)] [Escherichia coli CFT073]
1279_spades_megahit.gam.fasta	PairedContig_2337	16533	17695	-	iroB	1-1163/1164	===============	0/0	99.91	98.37	vfdb	NP_753168	(iroB) glucosyltransferase IroB [Salmochelin (IA013)] [Escherichia coli CFT073]
1279_spades_megahit.gam.fasta	PairedContig_2477	98	955	-	entB	1-858/858	===============	0/0	100.00	97.55	vfdb	NP_752613	(entB) isochorismatase [Enterobactin (VF0228)] [Escherichia coli CFT073]
1279_spades_megahit.gam.fasta	PairedContig_2477	969	2579	-	entE	1-1611/1611	===============	0/0	100.00	95.41	vfdb	NP_752612	(entE) 23-dihydroxybenzoate-AMP ligase component of enterobactin synthase multienzyme complex [Enterobactin (VF0228)] [Escherichia coli CFT073]
1279_spades_megahit.gam.fasta	PairedContig_2477	2589	3776	-	entC	1-1188/1188	===============	0/0	100.00	97.56	vfdb	NP_752611	(entC) isochorismate synthase 1 [Enterobactin (VF0228)] [Escherichia coli CFT073]
1279_spades_megahit.gam.fasta	PairedContig_2477	4139	5095	+	fepB	1-957/957	===============	0/0	100.00	1997-07-01	vfdb	NP_752610	(fepB) ferrienterobactin ABC transporter periplasmic binding protein [Enterobactin (VF0228)] [Escherichia coli CFT073]
1279_spades_megahit.gam.fasta	PairedContig_258	1	1025	+	ybtX	257-1281/1281	...============	0/0	1980-02-01	98.54	vfdb	NP_405476	(ybtX) putative signal transducer [Yersiniabactin (VF0136)] [Yersinia pestis CO92]
1279_spades_megahit.gam.fasta	PairedContig_263	185	1722	+	ybtP	1-1538/1803	=============..	0/0	85.30	97.59	vfdb	NP_405474	(ybtP) lipoprotein inner membrane ABC-transporter [Yersiniabactin (VF0136)] [Yersinia pestis CO92]
1279_spades_megahit.gam.fasta	PairedContig_265	1	854	+	ybtA	107-960/960	.==============	0/0	88.96	99.53	vfdb	NP_405473	(ybtA) transcriptional regulator YbtA [Yersiniabactin (VF0136)] [Yersinia pestis CO92]
1279_spades_megahit.gam.fasta	PairedContig_2931	72	188	+	astA	1-117/117	===============	0/0	100.00	100.00	vfdb	BAA94855	(astA) heat-stable enterotoxin 1 [EAST1 (VF0216)] [Escherichia coli O44:H18 042]
1279_spades_megahit.gam.fasta	PairedContig_32	1426	2480	+	espR1	198-1253/1260	..======/======	2025-01-01	83.73	94.13	vfdb	NP_287686	(espR1) Type III secretion system effector espR1 [LEE encoded T3SS (SS020)] [Escherichia coli O157:H7 str. EDL933]
1279_spades_megahit.gam.fasta	PairedContig_3325	2918	3508	+	ykgK/ecpR	1-591/591	===============	0/0	100.00	97.63	vfdb	NP_286011	(ykgK/ecpR) regulator protein EcpR [ECP (VF0404)] [Escherichia coli O157:H7 str. EDL933]
1279_spades_megahit.gam.fasta	PairedContig_3325	3583	4170	+	yagZ/ecpA	1-588/588	===============	0/0	100.00	99.15	vfdb	NP_286010	(yagZ/ecpA) E. coli common pilus structural subunit EcpA [ECP (VF0404)] [Escherichia coli O157:H7 str. EDL933]
1279_spades_megahit.gam.fasta	PairedContig_3326	81	749	+	yagY/ecpB	1-669/669	===============	0/0	100.00	98.50	vfdb	NP_286009	(yagY/ecpB) E. coli common pilus chaperone EcpB [ECP (VF0404)] [Escherichia coli O157:H7 str. EDL933]
1279_spades_megahit.gam.fasta	PairedContig_3326	775	3300	+	yagX/ecpC	1-2526/2526	===============	0/0	100.00	98.73	vfdb	NP_286008	(yagX/ecpC) E. coli common pilus usher EcpC [ECP (VF0404)] [Escherichia coli O157:H7 str. EDL933]
1279_spades_megahit.gam.fasta	PairedContig_3326	3290	4933	+	yagW/ecpD	1-1644/1644	===============	0/0	100.00	98.84	vfdb	NP_286007	(yagW/ecpD) polymerized tip adhesin of ECP fibers [ECP (VF0404)] [Escherichia coli O157:H7 str. EDL933]
1279_spades_megahit.gam.fasta	PairedContig_3649	641	953	-	papB	1-313/315	===============	0/0	99.37	1999-04-01	vfdb		(papB) regulatory protein PapB [P fimbriae (VF0220)] [Escherichia coli CFT073]
1279_spades_megahit.gam.fasta	PairedContig_3649	1376	1596	+	papI	1-221/234	===============	0/0	94.44	98.64	vfdb	NP_755468	(papI) regulatory protein PapI [P fimbriae (VF0220)] [Escherichia coli CFT073]
1279_spades_megahit.gam.fasta	PairedContig_3915	1	1345	+	aslA	85-1428/1428	========/======	2025-01-01	1994-12-01	92.86	vfdb	AAG10151	(aslA) putative arylsulfatase [AslA (VF0238)] [Escherichia coli O18:K1:H7 str. RS218]
1279_spades_megahit.gam.fasta	PairedContig_47	270	692	-	gspM	1-423/423	===============	0/0	100.00	1994-09-01	vfdb	YP_404609	(gspM) general secretion pathway protein M [T2SS (VF0333)] [Shigella dysenteriae Sd197]
1279_spades_megahit.gam.fasta	PairedContig_47	808	1668	-	gspL	1-861/861	===============	0/0	100.00	97.56	vfdb	YP_404608	(gspL) general secretion pathway protein L [T2SS (VF0333)] [Shigella dysenteriae Sd197]
1279_spades_megahit.gam.fasta	PairedContig_47	1983	2960	-	gspK	1-978/978	===============	0/0	100.00	1996-11-01	vfdb	YP_404607	(gspK) general secretion pathway protein K [T2SS (VF0333)] [Shigella dysenteriae Sd197]
1279_spades_megahit.gam.fasta	PairedContig_48	827	2320	+	gspE	1-1494/1494	===============	0/0	100.00	1997-12-01	vfdb	YP_404601	(gspE) general secretion pathway protein E [T2SS (VF0333)] [Shigella dysenteriae Sd197]
1279_spades_megahit.gam.fasta	PairedContig_48	2320	3519	+	gspF	1-1200/1200	===============	0/0	100.00	96.25	vfdb	YP_404602	(gspF) general secretion pathway protein F [T2SS (VF0333)] [Shigella dysenteriae Sd197]
1279_spades_megahit.gam.fasta	PairedContig_48	3560	4015	+	gspG	1-456/456	===============	0/0	100.00	95.61	vfdb	YP_404603	(gspG) general secretion pathway protein G [T2SS (VF0333)] [Shigella dysenteriae Sd197]
1279_spades_megahit.gam.fasta	PairedContig_48	4052	4582	+	gspH	1-531/531	===============	0/0	100.00	1996-05-01	vfdb	YP_404604	(gspH) general secretion pathway protein H [T2SS (VF0333)] [Shigella dysenteriae Sd197]
1279_spades_megahit.gam.fasta	PairedContig_48	4579	4950	+	gspI	1-372/372	===============	0/0	100.00	95.16	vfdb	YP_404605	(gspI) general secretion pathway protein I [T2SS (VF0333)] [Shigella dysenteriae Sd197]
1279_spades_megahit.gam.fasta	PairedContig_520	1	1591	-	espL1	1-1591/1899	========/====..	2025-02-02	83.73	97.30	vfdb	NP_288154	(espL1) Type III secretion system effector espL1 [LEE encoded T3SS (SS020)] [Escherichia coli O157:H7 str. EDL933]
1279_spades_megahit.gam.fasta	PairedContig_526	2	1384	-	espX1	1-1384/1422	========/======	2025-01-01	97.26	94.87	vfdb	NP_285716	(espX1) Type III secretion system effector EspX1 [LEE encoded T3SS (SS020)] [Escherichia coli O157:H7 str. EDL933]
1279_spades_megahit.gam.fasta	PairedContig_600	27	523	+	fimF	1-497/534	==============.	0/0	1993-07-01	97.59	vfdb	NP_757245	(fimF) FimF protein precursor [Type 1 fimbriae (VF0221)] [Escherichia coli CFT073]
1279_spades_megahit.gam.fasta	PairedContig_724	450	1652	-	fes	1-1203/1203	===============	0/0	100.00	96.76	vfdb	NP_752602	(fes) enterobactin/ferric enterobactin esterase [enterobactin (IA019)] [Escherichia coli CFT073]
1279_spades_megahit.gam.fasta	PairedContig_851	19420	19812	+	gspM	30-422/423	.==============	0/0	92.91	94.15	vfdb	YP_404609	(gspM) general secretion pathway protein M [T2SS (VF0333)] [Shigella dysenteriae Sd197]
1279_spades_megahit.gam.fasta	PairedContig_88	1584	2495	-	fimH	1-912/912	===============	0/0	100.00	97.70	vfdb	NP_757248	(fimH) FimH protein precursor [Type 1 fimbriae (VF0221)] [Escherichia coli CFT073]
1279_spades_megahit.gam.fasta	PairedContig_88	2506	3009	-	fimG	1-504/504	===============	0/0	100.00	98.21	vfdb	NP_757247	(fimG) FimG protein precursor [Type 1 fimbriae (VF0221)] [Escherichia coli CFT073]
1285_spades_megahit.gam.fasta	PairedContig_0	24406	25008	+	fimB	1-603/603	===============	0/0	100.00	97.35	vfdb	NP_757239	(fimB) Type 1 fimbriae Regulatory protein fimB [Type 1 fimbriae (VF0221)] [Escherichia coli CFT073]
1285_spades_megahit.gam.fasta	PairedContig_0	25486	26080	+	fimE	1-595/597	===============	0/0	99.66	99.50	vfdb	NP_757240	(fimE) Type 1 fimbriae Regulatory protein fimE [Type 1 fimbriae (VF0221)] [Escherichia coli CFT073]
1285_spades_megahit.gam.fasta	PairedContig_0	26506	27111	+	fimA	1-606/606	===============	0/0	100.00	92.24	vfdb	NP_757241	(fimA) Type-1 fimbrial protein A chain precursor [Type 1 fimbriae (VF0221)] [Escherichia coli CFT073]
1285_spades_megahit.gam.fasta	PairedContig_0	27176	27715	+	fimI	1-540/540	===============	0/0	100.00	98.33	vfdb	NP_757242	(fimI) Fimbrin-like protein fimI precursor [Type 1 fimbriae (VF0221)] [Escherichia coli CFT073]
1285_spades_megahit.gam.fasta	PairedContig_0	27752	28477	+	fimC	1-726/726	===============	0/0	100.00	98.48	vfdb	NP_757243	(fimC) Chaperone protein fimC precursor [Type 1 fimbriae (VF0221)] [Escherichia coli CFT073]
1285_spades_megahit.gam.fasta	PairedContig_0	28544	31180	+	fimD	1-2637/2637	===============	0/0	100.00	98.44	vfdb	NP_757244	(fimD) Outer membrane usher protein fimD precursor [Type 1 fimbriae (VF0221)] [Escherichia coli CFT073]
1285_spades_megahit.gam.fasta	PairedContig_0	31187	31720	+	fimF	1-534/534	===============	0/0	100.00	98.13	vfdb	NP_757245	(fimF) FimF protein precursor [Type 1 fimbriae (VF0221)] [Escherichia coli CFT073]
1285_spades_megahit.gam.fasta	PairedContig_106	954	3140	+	espL4	1-2187/2187	===============	0/0	100.00	1997-07-01	vfdb	NP_290644	(espL4) Type III secretion system effector EspL4 [LEE encoded T3SS (SS020)] [Escherichia coli O157:H7 str. EDL933]
1285_spades_megahit.gam.fasta	PairedContig_1093	1167	1937	-	entD	1-771/771	===============	0/0	100.00	95.20	vfdb	NP_752599	(entD) phosphopantetheinyl transferase component of enterobactin synthase multienzyme complex [Enterobactin (VF0228)] [Escherichia coli CFT073]
1285_spades_megahit.gam.fasta	PairedContig_114	334	1655	-	iucD	1-1323/1338	========/======	2025-01-01	98.80	95.99	vfdb	NP_709457	(iucD) aerobactin synthesis protein IucC lysine 6-monooxygenase [Aerobactin (VF0123)] [Shigella flexneri 2a str. 301]
1285_spades_megahit.gam.fasta	PairedContig_2020	217	1050	-	csgG	1-834/834	===============	0/0	100.00	83.33	vfdb	NP_460110	(csgG) curli production assembly/transport protein CsgG [Agf (VF0103)] [Salmonella enterica subsp. enterica serovar Typhimurium str. LT2]
1285_spades_megahit.gam.fasta	PairedContig_2020	1077	1493	-	csgF	1-417/417	========/======	2025-03-08	1999-04-01	81.00	vfdb	NP_460111	(csgF) curli production assembly/transport protein CsgF [Agf (VF0103)] [Salmonella enterica subsp. enterica serovar Typhimurium str. LT2]
1285_spades_megahit.gam.fasta	PairedContig_2020	1912	2562	-	csgD	1-651/651	===============	0/0	100.00	81.41	vfdb	NP_460113	(csgD) DNA-binding transcriptional regulator CsgD [curli fibers/thin aggregative fimbriae (AGF) (AI094)] [Salmonella enterica subsp. enterica serovar Typhimurium str. LT2]
1285_spades_megahit.gam.fasta	PairedContig_2020	3317	3772	+	csgB	1-456/456	========/======	2025-02-02	99.78	83.59	vfdb	NP_460114	(csgB) minor curlin subunit precursor curli nucleator protein CsgB [Agf (VF0103)] [Salmonella enterica subsp. enterica serovar Typhimurium str. LT2]
1285_spades_megahit.gam.fasta	PairedContig_2177	1819	3240	+	espX1	1-1422/1422	===============	0/0	100.00	95.78	vfdb	NP_285716	(espX1) Type III secretion system effector EspX1 [LEE encoded T3SS (SS020)] [Escherichia coli O157:H7 str. EDL933]
1285_spades_megahit.gam.fasta	PairedContig_2185	1501	3399	-	espL1	1-1899/1899	===============	0/0	100.00	96.68	vfdb	NP_288154	(espL1) Type III secretion system effector espL1 [LEE encoded T3SS (SS020)] [Escherichia coli O157:H7 str. EDL933]
1285_spades_megahit.gam.fasta	PairedContig_2212	772	1493	-	espY1	1-753/753	========/======	2/31	95.88	88.58	vfdb	NP_285753	(espY1) Type III secretion system effector EspY1 [LEE encoded T3SS (SS020)] [Escherichia coli O157:H7 str. EDL933]
1285_spades_megahit.gam.fasta	PairedContig_2619	420	2000	+	espX4	1-1581/1581	===============	0/0	100.00	96.20	vfdb	NP_290672	(espX4) Type III secretion system effector EspX4 [LEE encoded T3SS (SS020)] [Escherichia coli O157:H7 str. EDL933]
1285_spades_megahit.gam.fasta	PairedContig_2642	18	512	-	shuX	1-495/495	===============	0/0	100.00	96.36	vfdb	YP_405016	(shuX) shu locus protein ShuX [Shu (VF0256)] [Shigella dysenteriae Sd197]
1285_spades_megahit.gam.fasta	PairedContig_2701	4526	5326	-	chuV	1-801/801	===============	0/0	100.00	98.75	vfdb	NP_756180	(chuV) ATP-binding hydrophilic protein ChuV [Chu (VF0227)] [Escherichia coli CFT073]
1285_spades_megahit.gam.fasta	PairedContig_2865	7828	8418	+	ykgK/ecpR	1-591/591	===============	0/0	100.00	98.98	vfdb	NP_286011	(ykgK/ecpR) regulator protein EcpR [ECP (VF0404)] [Escherichia coli O157:H7 str. EDL933]
1285_spades_megahit.gam.fasta	PairedContig_2865	8493	9080	+	yagZ/ecpA	1-588/588	===============	0/0	100.00	98.81	vfdb	NP_286010	(yagZ/ecpA) E. coli common pilus structural subunit EcpA [ECP (VF0404)] [Escherichia coli O157:H7 str. EDL933]
1285_spades_megahit.gam.fasta	PairedContig_2963	591	2573	-	shuA	1-1983/1983	===============	0/0	100.00	98.13	vfdb	YP_405019	(shuA) outer membrane heme/hemoglobin receptor ShuA [Shu (VF0256)] [Shigella dysenteriae Sd197]
1285_spades_megahit.gam.fasta	PairedContig_3045	2358	3608	-	espR1	1-1251/1260	===============	0/0	99.29	94.25	vfdb	NP_287686	(espR1) Type III secretion system effector espR1 [LEE encoded T3SS (SS020)] [Escherichia coli O157:H7 str. EDL933]
1285_spades_megahit.gam.fasta	PairedContig_3063	669	1961	-	espX5	1-1293/1293	===============	0/0	100.00	95.98	vfdb	NP_290699	(espX5) Type III secretion system effector EspX5 [LEE encoded T3SS (SS020)] [Escherichia coli O157:H7 str. EDL933]
1285_spades_megahit.gam.fasta	PairedContig_318	58	1035	-	gspK	1-978/978	===============	0/0	100.00	96.93	vfdb	YP_404607	(gspK) general secretion pathway protein K [T2SS (VF0333)] [Shigella dysenteriae Sd197]
1285_spades_megahit.gam.fasta	PairedContig_385	550	1658	+	espR4	1-1113/1140	========/======	2025-04-06	97.19	84.38	vfdb	NP_288396	(espR4) Type III secretion system effector espR4 [LEE encoded T3SS (SS020)] [Escherichia coli O157:H7 str. EDL933]
1285_spades_megahit.gam.fasta	PairedContig_389	875	1786	-	fimH	1-912/912	===============	0/0	100.00	97.48	vfdb	NP_757248	(fimH) FimH protein precursor [Type 1 fimbriae (VF0221)] [Escherichia coli CFT073]
1285_spades_megahit.gam.fasta	PairedContig_4189	1	105	-	astA	2-106/117	==============.	0/0	89.74	100.00	vfdb	BAA94855	(astA) heat-stable enterotoxin 1 [EAST1 (VF0216)] [Escherichia coli O44:H18 042]
1285_spades_megahit.gam.fasta	PairedContig_633	1289	3697	-	espY4	1-2409/2409	===============	0/0	100.00	96.26	vfdb	NP_290352	(espY4) Type III secretion system effector EspY4 [LEE encoded T3SS (SS020)] [Escherichia coli O157:H7 str. EDL933]
1285_spades_megahit.gam.fasta	PairedContig_656	2025	2778	-	yagV/ecpE	1-754/756	===============	0/0	99.74	1997-08-01	vfdb	NP_286006	(yagV/ecpE) E. coli common pilus chaperone EcpE [ECP (VF0404)] [Escherichia coli O157:H7 str. EDL933]
1285_spades_megahit.gam.fasta	PairedContig_723	227	682	-	gspG	1-456/456	===============	0/0	100.00	96.27	vfdb	YP_404603	(gspG) general secretion pathway protein G [T2SS (VF0333)] [Shigella dysenteriae Sd197]
1285_spades_megahit.gam.fasta	PairedContig_917	961	1511	-	espY2	1-551/570	========/======	2025-02-02	96.49	1988-04-01	vfdb	NP_285765	(espY2) Type III secretion system effector EspY2 [LEE encoded T3SS (SS020)] [Escherichia coli O157:H7 str. EDL933]
1288_spades_megahit.gam.fasta	PairedContig_1086	18341	18457	-	astA	1-117/117	===============	0/0	100.00	100.00	vfdb	BAA94855	(astA) heat-stable enterotoxin 1 [EAST1 (VF0216)] [Escherichia coli O44:H18 042]
1288_spades_megahit.gam.fasta	PairedContig_1132	231	1606	-	espX1	47-1422/1422	===============	0/0	96.77	94.69	vfdb	NP_285716	(espX1) Type III secretion system effector EspX1 [LEE encoded T3SS (SS020)] [Escherichia coli O157:H7 str. EDL933]
1288_spades_megahit.gam.fasta	PairedContig_1179	2742	3197	-	csgB	1-456/456	========/======	2025-02-02	99.78	83.81	vfdb	NP_460114	(csgB) minor curlin subunit precursor curli nucleator protein CsgB [Agf (VF0103)] [Salmonella enterica subsp. enterica serovar Typhimurium str. LT2]
1288_spades_megahit.gam.fasta	PairedContig_1179	3951	4601	+	csgD	1-651/651	===============	0/0	100.00	1981-11-01	vfdb	NP_460113	(csgD) DNA-binding transcriptional regulator CsgD [curli fibers/thin aggregative fimbriae (AGF) (AI094)] [Salmonella enterica subsp. enterica serovar Typhimurium str. LT2]
1288_spades_megahit.gam.fasta	PairedContig_1179	5020	5436	+	csgF	1-417/417	========/======	2025-03-08	1999-04-01	81.23	vfdb	NP_460111	(csgF) curli production assembly/transport protein CsgF [Agf (VF0103)] [Salmonella enterica subsp. enterica serovar Typhimurium str. LT2]
1288_spades_megahit.gam.fasta	PairedContig_1179	5463	6296	+	csgG	1-834/834	===============	0/0	100.00	1983-09-01	vfdb	NP_460110	(csgG) curli production assembly/transport protein CsgG [Agf (VF0103)] [Salmonella enterica subsp. enterica serovar Typhimurium str. LT2]
1288_spades_megahit.gam.fasta	PairedContig_118	1	1150	-	espX1	47-1198/1422	========/====..	2025-02-02	80.87	94.62	vfdb	NP_285716	(espX1) Type III secretion system effector EspX1 [LEE encoded T3SS (SS020)] [Escherichia coli O157:H7 str. EDL933]
1288_spades_megahit.gam.fasta	PairedContig_1206	110	649	+	fimI	1-540/540	===============	0/0	100.00	1999-07-01	vfdb	NP_757242	(fimI) Fimbrin-like protein fimI precursor [Type 1 fimbriae (VF0221)] [Escherichia coli CFT073]
1288_spades_megahit.gam.fasta	PairedContig_1206	686	1411	+	fimC	1-726/726	===============	0/0	100.00	98.62	vfdb	NP_757243	(fimC) Chaperone protein fimC precursor [Type 1 fimbriae (VF0221)] [Escherichia coli CFT073]
1288_spades_megahit.gam.fasta	PairedContig_1206	1478	4114	+	fimD	1-2637/2637	===============	0/0	100.00	98.82	vfdb	NP_757244	(fimD) Outer membrane usher protein fimD precursor [Type 1 fimbriae (VF0221)] [Escherichia coli CFT073]
1288_spades_megahit.gam.fasta	PairedContig_1206	4121	4654	+	fimF	1-534/534	===============	0/0	100.00	96.63	vfdb	NP_757245	(fimF) FimF protein precursor [Type 1 fimbriae (VF0221)] [Escherichia coli CFT073]
1288_spades_megahit.gam.fasta	PairedContig_1206	4667	5170	+	fimG	1-504/504	===============	0/0	100.00	97.82	vfdb	NP_757247	(fimG) FimG protein precursor [Type 1 fimbriae (VF0221)] [Escherichia coli CFT073]
1288_spades_megahit.gam.fasta	PairedContig_1206	5181	5983	+	fimH	1-803/912	==============.	0/0	1988-05-01	97.26	vfdb	NP_757248	(fimH) FimH protein precursor [Type 1 fimbriae (VF0221)] [Escherichia coli CFT073]
1288_spades_megahit.gam.fasta	PairedContig_1232	473	1269	-	espY1	1-753/753	========/======	3/46	99.87	88.72	vfdb	NP_285753	(espY1) Type III secretion system effector EspY1 [LEE encoded T3SS (SS020)] [Escherichia coli O157:H7 str. EDL933]
1288_spades_megahit.gam.fasta	PairedContig_1318	43	813	-	entD	1-771/771	===============	0/0	100.00	94.42	vfdb	NP_752599	(entD) phosphopantetheinyl transferase component of enterobactin synthase multienzyme complex [Enterobactin (VF0228)] [Escherichia coli CFT073]
1288_spades_megahit.gam.fasta	PairedContig_1319	1232	2434	+	fes	1-1203/1203	===============	0/0	100.00	96.76	vfdb	NP_752602	(fes) enterobactin/ferric enterobactin esterase [enterobactin (IA019)] [Escherichia coli CFT073]
1288_spades_megahit.gam.fasta	PairedContig_1438	1	1211	-	espX5	1-1211/1293	===============	0/0	93.66	96.20	vfdb	NP_290699	(espX5) Type III secretion system effector EspX5 [LEE encoded T3SS (SS020)] [Escherichia coli O157:H7 str. EDL933]
1288_spades_megahit.gam.fasta	PairedContig_150	202	624	-	gspM	1-423/423	===============	0/0	100.00	1994-09-01	vfdb	YP_404609	(gspM) general secretion pathway protein M [T2SS (VF0333)] [Shigella dysenteriae Sd197]
1288_spades_megahit.gam.fasta	PairedContig_150	740	1600	-	gspL	1-861/861	===============	0/0	100.00	1997-10-01	vfdb	YP_404608	(gspL) general secretion pathway protein L [T2SS (VF0333)] [Shigella dysenteriae Sd197]
1288_spades_megahit.gam.fasta	PairedContig_150	1915	2892	-	gspK	1-978/978	===============	0/0	100.00	97.75	vfdb	YP_404607	(gspK) general secretion pathway protein K [T2SS (VF0333)] [Shigella dysenteriae Sd197]
1288_spades_megahit.gam.fasta	PairedContig_150	2889	3458	-	gspJ	1-570/570	===============	0/0	100.00	97.19	vfdb	YP_404606	(gspJ) general secretion pathway protein J [T2SS (VF0333)] [Shigella dysenteriae Sd197]
1288_spades_megahit.gam.fasta	PairedContig_150	3491	3862	-	gspI	1-372/372	===============	0/0	100.00	95.16	vfdb	YP_404605	(gspI) general secretion pathway protein I [T2SS (VF0333)] [Shigella dysenteriae Sd197]
1288_spades_megahit.gam.fasta	PairedContig_150	3859	4389	-	gspH	1-531/531	===============	0/0	100.00	1996-05-01	vfdb	YP_404604	(gspH) general secretion pathway protein H [T2SS (VF0333)] [Shigella dysenteriae Sd197]
1288_spades_megahit.gam.fasta	PairedContig_150	4426	4881	-	gspG	1-456/456	===============	0/0	100.00	95.61	vfdb	YP_404603	(gspG) general secretion pathway protein G [T2SS (VF0333)] [Shigella dysenteriae Sd197]
1288_spades_megahit.gam.fasta	PairedContig_150	4922	6121	-	gspF	1-1200/1200	===============	0/0	100.00	96.25	vfdb	YP_404602	(gspF) general secretion pathway protein F [T2SS (VF0333)] [Shigella dysenteriae Sd197]
1288_spades_megahit.gam.fasta	PairedContig_150	6121	7614	-	gspE	1-1494/1494	===============	0/0	100.00	96.39	vfdb	YP_404601	(gspE) general secretion pathway protein E [T2SS (VF0333)] [Shigella dysenteriae Sd197]
1288_spades_megahit.gam.fasta	PairedContig_150	7614	9464	-	gspD	1-1836/1836	========/======	2025-01-15	100.00	1997-08-01	vfdb	YP_404600	(gspD) general secretion pathway protein D [T2SS (VF0333)] [Shigella dysenteriae Sd197]
1288_spades_megahit.gam.fasta	PairedContig_150	9704	10534	-	gspC	1-831/831	===============	0/0	100.00	1995-07-01	vfdb	YP_404599	(gspC) general secretion pathway protein C [T2SS (VF0333)] [Shigella dysenteriae Sd197]
1288_spades_megahit.gam.fasta	PairedContig_1983	22598	23942	-	aslA	85-1428/1428	========/======	2025-01-01	1994-12-01	92.86	vfdb	AAG10151	(aslA) putative arylsulfatase [AslA (VF0238)] [Escherichia coli O18:K1:H7 str. RS218]
1288_spades_megahit.gam.fasta	PairedContig_2038	13	618	+	fimA	1-606/606	===============	0/0	100.00	95.55	vfdb	NP_757241	(fimA) Type-1 fimbrial protein A chain precursor [Type 1 fimbriae (VF0221)] [Escherichia coli CFT073]
1288_spades_megahit.gam.fasta	PairedContig_2069	16393	17433	-	ompA	1-1041/1041	===============	0/0	100.00	1998-08-01	vfdb	AAF37887	(ompA) outer membrane protein A [OmpA (VF0236)] [Escherichia coli O18:K1:H7 str. RS218]
1288_spades_megahit.gam.fasta	PairedContig_2075	8483	9538	-	espR1	198-1253/1260	..=============	0/0	83.81	1994-03-01	vfdb	NP_287686	(espR1) Type III secretion system effector espR1 [LEE encoded T3SS (SS020)] [Escherichia coli O157:H7 str. EDL933]
1288_spades_megahit.gam.fasta	PairedContig_251	417	1667	-	entS	1-1251/1251	===============	0/0	100.00	95.60	vfdb	NP_752609	(entS) enterobactin exporter iron-regulated [enterobactin (IA019)] [Escherichia coli CFT073]
1288_spades_megahit.gam.fasta	PairedContig_252	1274	2461	-	entC	1-1188/1188	===============	0/0	100.00	97.47	vfdb	NP_752611	(entC) isochorismate synthase 1 [Enterobactin (VF0228)] [Escherichia coli CFT073]
1288_spades_megahit.gam.fasta	PairedContig_252	2824	3780	+	fepB	1-957/957	===============	0/0	100.00	97.39	vfdb	NP_752610	(fepB) ferrienterobactin ABC transporter periplasmic binding protein [Enterobactin (VF0228)] [Escherichia coli CFT073]
1288_spades_megahit.gam.fasta	PairedContig_254	2752	3498	-	entA	1-747/747	===============	0/0	100.00	95.58	vfdb	NP_752614	(entA) 23-dihydro-23-dihydroxybenzoate dehydrogenase [Enterobactin (VF0228)] [Escherichia coli CFT073]
1288_spades_megahit.gam.fasta	PairedContig_254	3498	4355	-	entB	1-858/858	===============	0/0	100.00	97.44	vfdb	NP_752613	(entB) isochorismatase [Enterobactin (VF0228)] [Escherichia coli CFT073]
1288_spades_megahit.gam.fasta	PairedContig_52	13402	14701	-	ybtS	1-1300/1305	===============	0/0	99.62	92.69	vfdb	NP_405477	(ybtS) salicylate synthase Irp9 [Yersiniabactin (VF0136)] [Yersinia pestis CO92]
1288_spades_megahit.gam.fasta	PairedContig_52	14729	16009	-	ybtX	1-1281/1281	===============	0/0	100.00	1998-05-01	vfdb	NP_405476	(ybtX) putative signal transducer [Yersiniabactin (VF0136)] [Yersinia pestis CO92]
1288_spades_megahit.gam.fasta	PairedContig_52	16002	17804	-	ybtQ	1-1803/1803	===============	0/0	100.00	97.00	vfdb	NP_405475	(ybtQ) inner membrane ABC-transporter YbtQ [Yersiniabactin (VF0136)] [Yersinia pestis CO92]
1288_spades_megahit.gam.fasta	PairedContig_52	17791	19593	-	ybtP	1-1803/1803	===============	0/0	100.00	97.50	vfdb	NP_405474	(ybtP) lipoprotein inner membrane ABC-transporter [Yersiniabactin (VF0136)] [Yersinia pestis CO92]
1288_spades_megahit.gam.fasta	PairedContig_52	19961	20920	+	ybtA	1-960/960	===============	0/0	100.00	97.92	vfdb	NP_405473	(ybtA) transcriptional regulator YbtA [Yersiniabactin (VF0136)] [Yersinia pestis CO92]
1288_spades_megahit.gam.fasta	PairedContig_52	21111	27218	+	irp2	1-6108/6108	===============	0/0	100.00	97.64	vfdb	NP_405472	(irp2) yersiniabactin biosynthetic protein Irp2 [Yersiniabactin (VF0136)] [Yersinia pestis CO92]
1288_spades_megahit.gam.fasta	PairedContig_52	27306	36803	+	irp1	1-9492/9492	========/======	2025-01-06	100.00	1997-11-01	vfdb	NP_405471	(irp1) yersiniabactin biosynthetic protein Irp1 [Yersiniabactin (VF0136)] [Yersinia pestis CO92]
1288_spades_megahit.gam.fasta	PairedContig_52	36800	37900	+	ybtU	1-1101/1101	===============	0/0	100.00	97.64	vfdb	NP_405470	(ybtU) yersiniabactin biosynthetic protein YbtU [Yersiniabactin (VF0136)] [Yersinia pestis CO92]
1288_spades_megahit.gam.fasta	PairedContig_52	37897	38700	+	ybtT	1-804/804	===============	0/0	100.00	98.26	vfdb	NP_405469	(ybtT) yersiniabactin biosynthetic protein YbtT [Yersiniabactin (VF0136)] [Yersinia pestis CO92]
1288_spades_megahit.gam.fasta	PairedContig_52	38704	40281	+	ybtE	1-1578/1578	===============	0/0	100.00	96.96	vfdb	NP_405468	(ybtE) yersiniabactin siderophore biosynthetic protein [Yersiniabactin (VF0136)] [Yersinia pestis CO92]
1288_spades_megahit.gam.fasta	PairedContig_52	40412	42433	+	fyuA	1-2022/2022	===============	0/0	100.00	1997-03-01	vfdb	NP_405467	(fyuA) pesticin/yersiniabactin receptor protein [Yersiniabactin (VF0136)] [Yersinia pestis CO92]
1288_spades_megahit.gam.fasta	PairedContig_776	2865	3455	+	ykgK/ecpR	1-591/591	===============	0/0	100.00	97.63	vfdb	NP_286011	(ykgK/ecpR) regulator protein EcpR [ECP (VF0404)] [Escherichia coli O157:H7 str. EDL933]
1288_spades_megahit.gam.fasta	PairedContig_776	3530	4117	+	yagZ/ecpA	1-588/588	===============	0/0	100.00	99.32	vfdb	NP_286010	(yagZ/ecpA) E. coli common pilus structural subunit EcpA [ECP (VF0404)] [Escherichia coli O157:H7 str. EDL933]
1288_spades_megahit.gam.fasta	PairedContig_776	4175	4843	+	yagY/ecpB	1-669/669	===============	0/0	100.00	98.66	vfdb	NP_286009	(yagY/ecpB) E. coli common pilus chaperone EcpB [ECP (VF0404)] [Escherichia coli O157:H7 str. EDL933]
1288_spades_megahit.gam.fasta	PairedContig_776	4869	7394	+	yagX/ecpC	1-2526/2526	===============	0/0	100.00	98.61	vfdb	NP_286008	(yagX/ecpC) E. coli common pilus usher EcpC [ECP (VF0404)] [Escherichia coli O157:H7 str. EDL933]
1288_spades_megahit.gam.fasta	PairedContig_776	7384	9027	+	yagW/ecpD	1-1644/1644	===============	0/0	100.00	98.30	vfdb	NP_286007	(yagW/ecpD) polymerized tip adhesin of ECP fibers [ECP (VF0404)] [Escherichia coli O157:H7 str. EDL933]
1288_spades_megahit.gam.fasta	PairedContig_776	8951	9704	+	yagV/ecpE	1-754/756	===============	0/0	99.74	97.22	vfdb	NP_286006	(yagV/ecpE) E. coli common pilus chaperone EcpE [ECP (VF0404)] [Escherichia coli O157:H7 str. EDL933]
1288_spades_megahit.gam.fasta	PairedContig_777	8439	12664	-	fdeC	1-4229/4251	========/======	2025-01-03	99.41	92.55	vfdb	YP_002390132	(fdeC) adhesin FdeC [FdeC (VF0506)] [Escherichia coli O45:K1:H7 str. S88]
1288_spades_megahit.gam.fasta	PairedContig_850	1	931	+	fepD	87-1017/1017	.==============	0/0	91.54	95.81	vfdb	NP_752608	(fepD) ferrienterobactin ABC transporter permease [Enterobactin (VF0228)] [Escherichia coli CFT073]
1288_spades_megahit.gam.fasta	PairedContig_850	928	1920	+	fepG	1-993/993	===============	0/0	100.00	94.36	vfdb	NP_752607	(fepG) iron-enterobactin ABC transporter permease [Enterobactin (VF0228)] [Escherichia coli CFT073]
1288_spades_megahit.gam.fasta	PairedContig_850	1917	2732	+	fepC	1-816/816	===============	0/0	100.00	1997-06-01	vfdb	NP_752606	(fepC) ferrienterobactin ABC transporter ATPase [Enterobactin (VF0228)] [Escherichia coli CFT073]
1288_spades_megahit.gam.fasta	PairedContig_874	806	2983	+	iroN	1-2178/2178	===============	0/0	100.00	1999-08-01	vfdb	NP_753164	(iroN) salmochelin receptor IroN [IroN (VF0230)] [Escherichia coli CFT073]
1288_spades_megahit.gam.fasta	PairedContig_874	3028	3984	-	iroE	1-957/957	===============	0/0	100.00	99.48	vfdb	NP_753165	(iroE) esterase [Salmochelin (IA013)] [Escherichia coli CFT073]
1288_spades_megahit.gam.fasta	PairedContig_874	4069	5298	-	iroD	1-1230/1230	===============	0/0	100.00	1999-11-01	vfdb	NP_753166	(iroD) esterase [Salmochelin (IA013)] [Escherichia coli CFT073]
1288_spades_megahit.gam.fasta	PairedContig_874	5402	9139	-	iroC	1-3738/3738	===============	0/0	100.00	99.20	vfdb	NP_753167	(iroC) ATP binding cassette transporter [Salmochelin (IA013)] [Escherichia coli CFT073]
1288_spades_megahit.gam.fasta	PairedContig_874	9202	10364	-	iroB	1-1163/1164	===============	0/0	99.91	98.37	vfdb	NP_753168	(iroB) glucosyltransferase IroB [Salmochelin (IA013)] [Escherichia coli CFT073]
1288_spades_megahit.gam.fasta	PairedContig_877	3329	3445	-	astA	1-117/117	===============	0/0	100.00	100.00	vfdb	BAA94855	(astA) heat-stable enterotoxin 1 [EAST1 (VF0216)] [Escherichia coli O44:H18 042]
1288_spades_megahit.gam.fasta	PairedContig_928	11	616	-	fimA	1-606/606	===============	0/0	100.00	92.90	vfdb	NP_757241	(fimA) Type-1 fimbrial protein A chain precursor [Type 1 fimbriae (VF0221)] [Escherichia coli CFT073]
1288_spades_megahit.gam.fasta	PairedContig_928	1040	1636	-	fimE	1-597/597	===============	0/0	100.00	99.16	vfdb	NP_757240	(fimE) Type 1 fimbriae Regulatory protein fimE [Type 1 fimbriae (VF0221)] [Escherichia coli CFT073]
1288_spades_megahit.gam.fasta	PairedContig_928	2114	2716	-	fimB	1-603/603	===============	0/0	100.00	97.84	vfdb	NP_757239	(fimB) Type 1 fimbriae Regulatory protein fimB [Type 1 fimbriae (VF0221)] [Escherichia coli CFT073]
1365_spades_megahit.gam.fasta	PairedContig_1349	322	891	+	espY2	1-570/570	===============	0/0	100.00	1994-03-01	vfdb	NP_285765	(espY2) Type III secretion system effector EspY2 [LEE encoded T3SS (SS020)] [Escherichia coli O157:H7 str. EDL933]
1365_spades_megahit.gam.fasta	PairedContig_1499	1	706	-	fimC	1-706/726	===============	0/0	97.25	98.58	vfdb	NP_757243	(fimC) Chaperone protein fimC precursor [Type 1 fimbriae (VF0221)] [Escherichia coli CFT073]
1365_spades_megahit.gam.fasta	PairedContig_1499	743	1282	-	fimI	1-540/540	===============	0/0	100.00	1999-07-01	vfdb	NP_757242	(fimI) Fimbrin-like protein fimI precursor [Type 1 fimbriae (VF0221)] [Escherichia coli CFT073]
1365_spades_megahit.gam.fasta	PairedContig_1649	92	2278	-	espL4	1-2187/2187	===============	0/0	100.00	97.39	vfdb	NP_290644	(espL4) Type III secretion system effector EspL4 [LEE encoded T3SS (SS020)] [Escherichia coli O157:H7 str. EDL933]
1365_spades_megahit.gam.fasta	PairedContig_1804	143	976	-	csgG	1-834/834	===============	0/0	100.00	1983-09-01	vfdb	NP_460110	(csgG) curli production assembly/transport protein CsgG [Agf (VF0103)] [Salmonella enterica subsp. enterica serovar Typhimurium str. LT2]
1365_spades_megahit.gam.fasta	PairedContig_1804	1003	1419	-	csgF	1-417/417	========/======	2025-03-08	1999-04-01	81.23	vfdb	NP_460111	(csgF) curli production assembly/transport protein CsgF [Agf (VF0103)] [Salmonella enterica subsp. enterica serovar Typhimurium str. LT2]
1365_spades_megahit.gam.fasta	PairedContig_1804	1838	2488	-	csgD	1-651/651	===============	0/0	100.00	81.26	vfdb	NP_460113	(csgD) DNA-binding transcriptional regulator CsgD [curli fibers/thin aggregative fimbriae (AGF) (AI094)] [Salmonella enterica subsp. enterica serovar Typhimurium str. LT2]
1365_spades_megahit.gam.fasta	PairedContig_1804	3243	3698	+	csgB	1-456/456	========/======	2025-02-02	99.78	83.81	vfdb	NP_460114	(csgB) minor curlin subunit precursor curli nucleator protein CsgB [Agf (VF0103)] [Salmonella enterica subsp. enterica serovar Typhimurium str. LT2]
1365_spades_megahit.gam.fasta	PairedContig_1813	1414	2016	+	fimB	1-603/603	===============	0/0	100.00	1998-01-01	vfdb	NP_757239	(fimB) Type 1 fimbriae Regulatory protein fimB [Type 1 fimbriae (VF0221)] [Escherichia coli CFT073]
1365_spades_megahit.gam.fasta	PairedContig_2267	186	679	+	chuX	1-494/495	===============	0/0	99.80	97.77	vfdb	NP_756177	(chuX) putative heme-binding protein ChuX [Chu (VF0227)] [Escherichia coli CFT073]
1365_spades_megahit.gam.fasta	PairedContig_24	546	1867	+	iucD	1-1323/1338	========/======	2025-01-01	98.80	96.30	vfdb	NP_755499	(iucD) L-lysine 6-monooxygenase IucD [Aerobactin (VF0229)] [Escherichia coli CFT073]
1365_spades_megahit.gam.fasta	PairedContig_2420	51	946	+	gtrB	1-896/930	========/======	2025-04-08	95.91	82.89	vfdb	NP_706258	(gtrB) bactoprenol glucosyl transferase [LPS (VF0124)] [Shigella flexneri 2a str. 301]
1365_spades_megahit.gam.fasta	PairedContig_2449	46	1626	-	espX4	1-1581/1581	===============	0/0	100.00	95.76	vfdb	NP_290672	(espX4) Type III secretion system effector EspX4 [LEE encoded T3SS (SS020)] [Escherichia coli O157:H7 str. EDL933]
1365_spades_megahit.gam.fasta	PairedContig_3034	1	577	+	ykgK/ecpR	15-591/591	===============	0/0	97.63	98.44	vfdb	NP_286011	(ykgK/ecpR) regulator protein EcpR [ECP (VF0404)] [Escherichia coli O157:H7 str. EDL933]
1365_spades_megahit.gam.fasta	PairedContig_33	1	1334	-	espY3	1-1334/1572	=============..	0/0	84.86	1999-10-01	vfdb	NP_286160	(espY3) Type III secretion system effector EspY3 [LEE encoded T3SS (SS020)] [Escherichia coli O157:H7 str. EDL933]
1365_spades_megahit.gam.fasta	PairedContig_3448	1232	3508	-	espX6	1-2196/2196	========/======	6/111	99.32	91.71	vfdb	NP_290952	(espX6) Type III secretion system effector EspX6 [LEE encoded T3SS (SS020)] [Escherichia coli O157:H7 str. EDL933]
1365_spades_megahit.gam.fasta	PairedContig_4116	199	1491	+	espX5	1-1293/1293	===============	0/0	100.00	95.67	vfdb	NP_290699	(espX5) Type III secretion system effector EspX5 [LEE encoded T3SS (SS020)] [Escherichia coli O157:H7 str. EDL933]
1365_spades_megahit.gam.fasta	PairedContig_4159	60	1174	+	espR4	1-1115/1140	===============	0/0	97.81	95.96	vfdb	NP_288396	(espR4) Type III secretion system effector espR4 [LEE encoded T3SS (SS020)] [Escherichia coli O157:H7 str. EDL933]
1365_spades_megahit.gam.fasta	PairedContig_4180	3	1113	-	espR4	1-1115/1140	========/======	2025-04-06	97.37	85.22	vfdb	NP_288396	(espR4) Type III secretion system effector espR4 [LEE encoded T3SS (SS020)] [Escherichia coli O157:H7 str. EDL933]
1365_spades_megahit.gam.fasta	PairedContig_4566	933	1988	-	espR1	198-1253/1260	..=============	0/0	83.81	94.22	vfdb	NP_287686	(espR1) Type III secretion system effector espR1 [LEE encoded T3SS (SS020)] [Escherichia coli O157:H7 str. EDL933]
1365_spades_megahit.gam.fasta	PairedContig_4592	217	750	-	fimF	1-534/534	===============	0/0	100.00	97.57	vfdb	NP_757245	(fimF) FimF protein precursor [Type 1 fimbriae (VF0221)] [Escherichia coli CFT073]
1365_spades_megahit.gam.fasta	PairedContig_5025	107	562	-	gspG	1-456/456	===============	0/0	100.00	95.83	vfdb	YP_404603	(gspG) general secretion pathway protein G [T2SS (VF0333)] [Shigella dysenteriae Sd197]
1365_spades_megahit.gam.fasta	PairedContig_516	218	2626	-	espY4	1-2409/2409	========/======	2025-04-10	99.79	89.23	vfdb	NP_290352	(espY4) Type III secretion system effector EspY4 [LEE encoded T3SS (SS020)] [Escherichia coli O157:H7 str. EDL933]
1365_spades_megahit.gam.fasta	PairedContig_520	11	2023	-	espX2	1-2013/2013	===============	0/0	100.00	98.66	vfdb	NP_286562	(espX2) Type III secretion system effector EspX2 [LEE encoded T3SS (SS020)] [Escherichia coli O157:H7 str. EDL933]
1365_spades_megahit.gam.fasta	PairedContig_5783	64	614	+	papX	1-552/552	========/======	2025-03-03	99.64	80.65	vfdb	NP_755457	(papX) PapX protein regulates flagellum synthesis to repress motility [P fimbriae (CVF425)] [Escherichia coli CFT073]
1365_spades_megahit.gam.fasta	PairedContig_586	173	973	+	chuV	1-801/801	===============	0/0	100.00	99.25	vfdb	NP_756180	(chuV) ATP-binding hydrophilic protein ChuV [Chu (VF0227)] [Escherichia coli CFT073]
1365_spades_megahit.gam.fasta	PairedContig_847	122	1702	+	espX4	1-1581/1581	========/======	2025-02-02	99.94	93.43	vfdb	NP_290672	(espX4) Type III secretion system effector EspX4 [LEE encoded T3SS (SS020)] [Escherichia coli O157:H7 str. EDL933]
174_spades_megahit.gam.fasta	PairedContig_0	332421	333251	+	gspC	1-831/831	===============	0/0	100.00	93.38	vfdb	YP_404599	(gspC) general secretion pathway protein C [T2SS (VF0333)] [Shigella dysenteriae Sd197]
174_spades_megahit.gam.fasta	PairedContig_0	333491	335341	+	gspD	1-1836/1836	========/======	2025-01-15	100.00	94.54	vfdb	YP_404600	(gspD) general secretion pathway protein D [T2SS (VF0333)] [Shigella dysenteriae Sd197]
174_spades_megahit.gam.fasta	PairedContig_0	335341	336834	+	gspE	1-1494/1494	===============	0/0	100.00	93.44	vfdb	YP_404601	(gspE) general secretion pathway protein E [T2SS (VF0333)] [Shigella dysenteriae Sd197]
174_spades_megahit.gam.fasta	PairedContig_0	336834	338033	+	gspF	1-1200/1200	===============	0/0	100.00	93.83	vfdb	YP_404602	(gspF) general secretion pathway protein F [T2SS (VF0333)] [Shigella dysenteriae Sd197]
174_spades_megahit.gam.fasta	PairedContig_0	338074	338529	+	gspG	1-456/456	===============	0/0	100.00	1996-05-01	vfdb	YP_404603	(gspG) general secretion pathway protein G [T2SS (VF0333)] [Shigella dysenteriae Sd197]
174_spades_megahit.gam.fasta	PairedContig_0	338566	339096	+	gspH	1-531/531	===============	0/0	100.00	92.66	vfdb	YP_404604	(gspH) general secretion pathway protein H [T2SS (VF0333)] [Shigella dysenteriae Sd197]
174_spades_megahit.gam.fasta	PairedContig_0	339093	339464	+	gspI	1-372/372	===============	0/0	100.00	93.55	vfdb	YP_404605	(gspI) general secretion pathway protein I [T2SS (VF0333)] [Shigella dysenteriae Sd197]
174_spades_megahit.gam.fasta	PairedContig_0	339497	340066	+	gspJ	1-570/570	===============	0/0	100.00	94.91	vfdb	YP_404606	(gspJ) general secretion pathway protein J [T2SS (VF0333)] [Shigella dysenteriae Sd197]
174_spades_megahit.gam.fasta	PairedContig_0	340063	341040	+	gspK	1-978/978	===============	0/0	100.00	96.52	vfdb	YP_404607	(gspK) general secretion pathway protein K [T2SS (VF0333)] [Shigella dysenteriae Sd197]
174_spades_megahit.gam.fasta	PairedContig_0	341355	342215	+	gspL	1-861/861	===============	0/0	100.00	93.96	vfdb	YP_404608	(gspL) general secretion pathway protein L [T2SS (VF0333)] [Shigella dysenteriae Sd197]
174_spades_megahit.gam.fasta	PairedContig_0	342331	342753	+	gspM	1-423/423	===============	0/0	100.00	92.91	vfdb	YP_404609	(gspM) general secretion pathway protein M [T2SS (VF0333)] [Shigella dysenteriae Sd197]
174_spades_megahit.gam.fasta	PairedContig_1	24334	24936	+	fimB	1-603/603	===============	0/0	100.00	97.84	vfdb	NP_757239	(fimB) Type 1 fimbriae Regulatory protein fimB [Type 1 fimbriae (VF0221)] [Escherichia coli CFT073]
174_spades_megahit.gam.fasta	PairedContig_1	25414	26010	+	fimE	1-597/597	===============	0/0	100.00	98.33	vfdb	NP_757240	(fimE) Type 1 fimbriae Regulatory protein fimE [Type 1 fimbriae (VF0221)] [Escherichia coli CFT073]
174_spades_megahit.gam.fasta	PairedContig_1	26434	27039	+	fimA	1-606/606	===============	0/0	100.00	94.72	vfdb	NP_757241	(fimA) Type-1 fimbrial protein A chain precursor [Type 1 fimbriae (VF0221)] [Escherichia coli CFT073]
174_spades_megahit.gam.fasta	PairedContig_1	27104	27643	+	fimI	1-540/540	===============	0/0	100.00	98.33	vfdb	NP_757242	(fimI) Fimbrin-like protein fimI precursor [Type 1 fimbriae (VF0221)] [Escherichia coli CFT073]
174_spades_megahit.gam.fasta	PairedContig_1	27680	28405	+	fimC	1-726/726	===============	0/0	100.00	98.35	vfdb	NP_757243	(fimC) Chaperone protein fimC precursor [Type 1 fimbriae (VF0221)] [Escherichia coli CFT073]
174_spades_megahit.gam.fasta	PairedContig_1	28472	31108	+	fimD	1-2637/2637	===============	0/0	100.00	98.64	vfdb	NP_757244	(fimD) Outer membrane usher protein fimD precursor [Type 1 fimbriae (VF0221)] [Escherichia coli CFT073]
174_spades_megahit.gam.fasta	PairedContig_1	31115	31648	+	fimF	1-534/534	===============	0/0	100.00	97.38	vfdb	NP_757245	(fimF) FimF protein precursor [Type 1 fimbriae (VF0221)] [Escherichia coli CFT073]
174_spades_megahit.gam.fasta	PairedContig_1	31661	32164	+	fimG	1-504/504	===============	0/0	100.00	1998-02-01	vfdb	NP_757247	(fimG) FimG protein precursor [Type 1 fimbriae (VF0221)] [Escherichia coli CFT073]
174_spades_megahit.gam.fasta	PairedContig_1	32175	33086	+	fimH	1-912/912	===============	0/0	100.00	97.26	vfdb	NP_757248	(fimH) FimH protein precursor [Type 1 fimbriae (VF0221)] [Escherichia coli CFT073]
174_spades_megahit.gam.fasta	PairedContig_10	224954	225994	-	ompA	1-1041/1041	===============	0/0	100.00	99.62	vfdb	AAF37887	(ompA) outer membrane protein A [OmpA (VF0236)] [Escherichia coli O18:K1:H7 str. RS218]
174_spades_megahit.gam.fasta	PairedContig_10	294313	295146	-	csgG	1-834/834	===============	0/0	100.00	83.45	vfdb	NP_460110	(csgG) curli production assembly/transport protein CsgG [Agf (VF0103)] [Salmonella enterica subsp. enterica serovar Typhimurium str. LT2]
174_spades_megahit.gam.fasta	PairedContig_10	295173	295589	-	csgF	1-417/417	========/======	2025-03-08	1999-04-01	81.71	vfdb	NP_460111	(csgF) curli production assembly/transport protein CsgF [Agf (VF0103)] [Salmonella enterica subsp. enterica serovar Typhimurium str. LT2]
174_spades_megahit.gam.fasta	PairedContig_10	296008	296658	-	csgD	1-651/651	===============	0/0	100.00	81.41	vfdb	NP_460113	(csgD) DNA-binding transcriptional regulator CsgD [curli fibers/thin aggregative fimbriae (AGF) (AI094)] [Salmonella enterica subsp. enterica serovar Typhimurium str. LT2]
174_spades_megahit.gam.fasta	PairedContig_10	297412	297867	+	csgB	1-456/456	========/======	2025-02-02	99.78	83.37	vfdb	NP_460114	(csgB) minor curlin subunit precursor curli nucleator protein CsgB [Agf (VF0103)] [Salmonella enterica subsp. enterica serovar Typhimurium str. LT2]
174_spades_megahit.gam.fasta	PairedContig_103	2513	6628	+	pic	1-4116/4116	===============	0/0	100.00	99.98	vfdb	NP_752289	(pic) serine protease precursor [Pic (VF0232)] [Escherichia coli CFT073]
174_spades_megahit.gam.fasta	PairedContig_14	171258	172028	-	entD	1-771/771	===============	0/0	100.00	99.48	vfdb	NP_752599	(entD) phosphopantetheinyl transferase component of enterobactin synthase multienzyme complex [Enterobactin (VF0228)] [Escherichia coli CFT073]
174_spades_megahit.gam.fasta	PairedContig_14	172053	174293	-	fepA	1-2241/2241	===============	0/0	100.00	99.55	vfdb	NP_752600	(fepA) ferrienterobactin outer membrane transporter [Enterobactin (VF0228)] [Escherichia coli CFT073]
174_spades_megahit.gam.fasta	PairedContig_14	174536	175738	+	fes	1-1203/1203	===============	0/0	100.00	99.92	vfdb	NP_752602	(fes) enterobactin/ferric enterobactin esterase [enterobactin (IA019)] [Escherichia coli CFT073]
174_spades_megahit.gam.fasta	PairedContig_14	175956	179809	+	entF	1-3854/3882	===============	0/0	99.28	97.43	vfdb	NP_752604	(entF) enterobactin synthase multienzyme complex component ATP-dependent [Enterobactin (VF0228)] [Escherichia coli CFT073]
174_spades_megahit.gam.fasta	PairedContig_14	181183	181998	-	fepC	1-816/816	===============	0/0	100.00	98.78	vfdb	NP_752606	(fepC) ferrienterobactin ABC transporter ATPase [Enterobactin (VF0228)] [Escherichia coli CFT073]
174_spades_megahit.gam.fasta	PairedContig_14	181995	182987	-	fepG	1-993/993	===============	0/0	100.00	98.49	vfdb	NP_752607	(fepG) iron-enterobactin ABC transporter permease [Enterobactin (VF0228)] [Escherichia coli CFT073]
174_spades_megahit.gam.fasta	PairedContig_14	182984	184000	-	fepD	1-1017/1017	===============	0/0	100.00	99.90	vfdb	NP_752608	(fepD) ferrienterobactin ABC transporter permease [Enterobactin (VF0228)] [Escherichia coli CFT073]
174_spades_megahit.gam.fasta	PairedContig_14	184099	185349	+	entS	1-1251/1251	===============	0/0	100.00	98.32	vfdb	NP_752609	(entS) enterobactin exporter iron-regulated [enterobactin (IA019)] [Escherichia coli CFT073]
174_spades_megahit.gam.fasta	PairedContig_14	185353	186309	-	fepB	1-957/957	===============	0/0	100.00	99.27	vfdb	NP_752610	(fepB) ferrienterobactin ABC transporter periplasmic binding protein [Enterobactin (VF0228)] [Escherichia coli CFT073]
174_spades_megahit.gam.fasta	PairedContig_14	186486	187673	+	entC	1-1188/1188	===============	0/0	100.00	97.47	vfdb	NP_752611	(entC) isochorismate synthase 1 [Enterobactin (VF0228)] [Escherichia coli CFT073]
174_spades_megahit.gam.fasta	PairedContig_14	187683	189293	+	entE	1-1611/1611	===============	0/0	100.00	1998-08-01	vfdb	NP_752612	(entE) 23-dihydroxybenzoate-AMP ligase component of enterobactin synthase multienzyme complex [Enterobactin (VF0228)] [Escherichia coli CFT073]
174_spades_megahit.gam.fasta	PairedContig_14	189307	190164	+	entB	1-858/858	===============	0/0	100.00	98.60	vfdb	NP_752613	(entB) isochorismatase [Enterobactin (VF0228)] [Escherichia coli CFT073]
174_spades_megahit.gam.fasta	PairedContig_14	190164	190910	+	entA	1-747/747	===============	0/0	100.00	99.20	vfdb	NP_752614	(entA) 23-dihydro-23-dihydroxybenzoate dehydrogenase [Enterobactin (VF0228)] [Escherichia coli CFT073]
174_spades_megahit.gam.fasta	PairedContig_15	90078	91382	-	ybtS	1-1305/1305	===============	0/0	100.00	99.92	vfdb	NP_405477	(ybtS) salicylate synthase Irp9 [Yersiniabactin (VF0136)] [Yersinia pestis CO92]
174_spades_megahit.gam.fasta	PairedContig_15	91410	92690	-	ybtX	1-1281/1281	===============	0/0	100.00	99.69	vfdb	NP_405476	(ybtX) putative signal transducer [Yersiniabactin (VF0136)] [Yersinia pestis CO92]
174_spades_megahit.gam.fasta	PairedContig_15	92683	94485	-	ybtQ	1-1803/1803	===============	0/0	100.00	99.67	vfdb	NP_405475	(ybtQ) inner membrane ABC-transporter YbtQ [Yersiniabactin (VF0136)] [Yersinia pestis CO92]
174_spades_megahit.gam.fasta	PairedContig_15	94472	96274	-	ybtP	1-1803/1803	===============	0/0	100.00	99.61	vfdb	NP_405474	(ybtP) lipoprotein inner membrane ABC-transporter [Yersiniabactin (VF0136)] [Yersinia pestis CO92]
174_spades_megahit.gam.fasta	PairedContig_15	96441	97400	+	ybtA	1-960/960	===============	0/0	100.00	99.38	vfdb	NP_405473	(ybtA) transcriptional regulator YbtA [Yersiniabactin (VF0136)] [Yersinia pestis CO92]
174_spades_megahit.gam.fasta	PairedContig_15	97591	103698	+	irp2	1-6108/6108	===============	0/0	100.00	99.80	vfdb	NP_405472	(irp2) yersiniabactin biosynthetic protein Irp2 [Yersiniabactin (VF0136)] [Yersinia pestis CO92]
174_spades_megahit.gam.fasta	PairedContig_15	103786	113277	+	irp1	1-9492/9492	===============	0/0	100.00	99.25	vfdb	NP_405471	(irp1) yersiniabactin biosynthetic protein Irp1 [Yersiniabactin (VF0136)] [Yersinia pestis CO92]
174_spades_megahit.gam.fasta	PairedContig_15	113274	114374	+	ybtU	1-1101/1101	===============	0/0	100.00	100.00	vfdb	NP_405470	(ybtU) yersiniabactin biosynthetic protein YbtU [Yersiniabactin (VF0136)] [Yersinia pestis CO92]
174_spades_megahit.gam.fasta	PairedContig_15	114371	115174	+	ybtT	1-804/804	===============	0/0	100.00	99.75	vfdb	NP_405469	(ybtT) yersiniabactin biosynthetic protein YbtT [Yersiniabactin (VF0136)] [Yersinia pestis CO92]
174_spades_megahit.gam.fasta	PairedContig_15	115178	116755	+	ybtE	1-1578/1578	===============	0/0	100.00	99.81	vfdb	NP_405468	(ybtE) yersiniabactin siderophore biosynthetic protein [Yersiniabactin (VF0136)] [Yersinia pestis CO92]
174_spades_megahit.gam.fasta	PairedContig_15	116886	118907	+	fyuA	1-2022/2022	===============	0/0	100.00	99.85	vfdb	NP_405467	(fyuA) pesticin/yersiniabactin receptor protein [Yersiniabactin (VF0136)] [Yersinia pestis CO92]
174_spades_megahit.gam.fasta	PairedContig_17	108527	109555	-	chuS	1-1029/1029	===============	0/0	100.00	100.00	vfdb	NP_756169	(chuS) heme oxygenase ChuS [Chu (VF0227)] [Escherichia coli CFT073]
174_spades_megahit.gam.fasta	PairedContig_17	109604	111550	-	chuA	1-1947/1947	===============	0/0	100.00	99.95	vfdb	NP_756170	(chuA) Outer membrane heme/hemoglobin receptor ChuA [Chu (VF0227)] [Escherichia coli CFT073]
174_spades_megahit.gam.fasta	PairedContig_17	112192	113184	+	chuT	1-993/993	===============	0/0	100.00	99.70	vfdb	NP_756175	(chuT) periplasmic heme-binding protein ChuT [Chu (VF0227)] [Escherichia coli CFT073]
174_spades_megahit.gam.fasta	PairedContig_17	113204	114541	+	chuW	1-1338/1338	===============	0/0	100.00	1999-10-01	vfdb	NP_756176	(chuW) Putative oxygen independent coproporphyrinogen III oxidase [Chu (VF0227)] [Escherichia coli CFT073]
174_spades_megahit.gam.fasta	PairedContig_17	114554	115048	+	chuX	1-495/495	===============	0/0	100.00	99.80	vfdb	NP_756177	(chuX) putative heme-binding protein ChuX [Chu (VF0227)] [Escherichia coli CFT073]
174_spades_megahit.gam.fasta	PairedContig_17	115048	115671	+	chuY	1-624/624	===============	0/0	100.00	99.68	vfdb	NP_756178	(chuY) ChuY [Chu (VF0227)] [Escherichia coli CFT073]
174_spades_megahit.gam.fasta	PairedContig_17	115720	116712	+	chuU	1-993/993	===============	0/0	100.00	99.50	vfdb	NP_756179	(chuU) heme permease protein ChuU [Chu (VF0227)] [Escherichia coli CFT073]
174_spades_megahit.gam.fasta	PairedContig_17	116679	117479	+	chuV	1-801/801	===============	0/0	100.00	99.88	vfdb	NP_756180	(chuV) ATP-binding hydrophilic protein ChuV [Chu (VF0227)] [Escherichia coli CFT073]
174_spades_megahit.gam.fasta	PairedContig_18	36743	38171	-	aslA	1-1428/1428	========/======	2025-01-01	100.00	1998-04-01	vfdb	AAG10151	(aslA) putative arylsulfatase [AslA (VF0238)] [Escherichia coli O18:K1:H7 str. RS218]
174_spades_megahit.gam.fasta	PairedContig_49	4569	5322	-	yagV/ecpE	1-754/756	===============	0/0	99.74	98.41	vfdb	NP_286006	(yagV/ecpE) E. coli common pilus chaperone EcpE [ECP (VF0404)] [Escherichia coli O157:H7 str. EDL933]
174_spades_megahit.gam.fasta	PairedContig_49	5246	6889	-	yagW/ecpD	1-1644/1644	===============	0/0	100.00	99.15	vfdb	NP_286007	(yagW/ecpD) polymerized tip adhesin of ECP fibers [ECP (VF0404)] [Escherichia coli O157:H7 str. EDL933]
174_spades_megahit.gam.fasta	PairedContig_49	6879	9404	-	yagX/ecpC	1-2526/2526	===============	0/0	100.00	97.66	vfdb	NP_286008	(yagX/ecpC) E. coli common pilus usher EcpC [ECP (VF0404)] [Escherichia coli O157:H7 str. EDL933]
174_spades_megahit.gam.fasta	PairedContig_49	9430	10098	-	yagY/ecpB	1-669/669	===============	0/0	100.00	1998-06-01	vfdb	NP_286009	(yagY/ecpB) E. coli common pilus chaperone EcpB [ECP (VF0404)] [Escherichia coli O157:H7 str. EDL933]
174_spades_megahit.gam.fasta	PairedContig_49	10155	10742	-	yagZ/ecpA	1-588/588	===============	0/0	100.00	98.47	vfdb	NP_286010	(yagZ/ecpA) E. coli common pilus structural subunit EcpA [ECP (VF0404)] [Escherichia coli O157:H7 str. EDL933]
174_spades_megahit.gam.fasta	PairedContig_49	10817	11407	-	ykgK/ecpR	1-591/591	===============	0/0	100.00	99.32	vfdb	NP_286011	(ykgK/ecpR) regulator protein EcpR [ECP (VF0404)] [Escherichia coli O157:H7 str. EDL933]
174_spades_megahit.gam.fasta	PairedContig_49	20659	24909	+	fdeC	1-4251/4251	===============	0/0	100.00	99.91	vfdb	YP_002390132	(fdeC) adhesin FdeC [FdeC (VF0506)] [Escherichia coli O45:K1:H7 str. S88]
174_spades_megahit.gam.fasta	PairedContig_50	8487	10664	+	iroN	1-2178/2178	===============	0/0	100.00	1998-12-01	vfdb	NP_753164	(iroN) salmochelin receptor IroN [IroN (VF0230)] [Escherichia coli CFT073]
174_spades_megahit.gam.fasta	PairedContig_50	10709	11665	-	iroE	1-957/957	===============	0/0	100.00	99.37	vfdb	NP_753165	(iroE) esterase [Salmochelin (IA013)] [Escherichia coli CFT073]
174_spades_megahit.gam.fasta	PairedContig_50	11750	12979	-	iroD	1-1230/1230	===============	0/0	100.00	98.78	vfdb	NP_753166	(iroD) esterase [Salmochelin (IA013)] [Escherichia coli CFT073]
174_spades_megahit.gam.fasta	PairedContig_50	13083	16820	-	iroC	1-3738/3738	===============	0/0	100.00	99.14	vfdb	NP_753167	(iroC) ATP binding cassette transporter [Salmochelin (IA013)] [Escherichia coli CFT073]
174_spades_megahit.gam.fasta	PairedContig_50	16883	18045	-	iroB	1-1163/1164	===============	0/0	99.91	98.45	vfdb	NP_753168	(iroB) glucosyltransferase IroB [Salmochelin (IA013)] [Escherichia coli CFT073]
232_spades_megahit.gam.fasta	PairedContig_1043	473	1224	-	espY1	1-753/753	========/======	2025-01-01	99.87	95.75	vfdb	NP_285753	(espY1) Type III secretion system effector EspY1 [LEE encoded T3SS (SS020)] [Escherichia coli O157:H7 str. EDL933]
232_spades_megahit.gam.fasta	PairedContig_1086	93	1004	-	fimH	1-912/912	===============	0/0	100.00	97.70	vfdb	NP_757248	(fimH) FimH protein precursor [Type 1 fimbriae (VF0221)] [Escherichia coli CFT073]
232_spades_megahit.gam.fasta	PairedContig_1086	1015	1518	-	fimG	1-504/504	===============	0/0	100.00	98.81	vfdb	NP_757247	(fimG) FimG protein precursor [Type 1 fimbriae (VF0221)] [Escherichia coli CFT073]
232_spades_megahit.gam.fasta	PairedContig_11	10208	12385	+	iroN	1-2178/2178	===============	0/0	100.00	99.13	vfdb	NP_753164	(iroN) salmochelin receptor IroN [IroN (VF0230)] [Escherichia coli CFT073]
232_spades_megahit.gam.fasta	PairedContig_11	12430	13386	-	iroE	1-957/957	===============	0/0	100.00	99.48	vfdb	NP_753165	(iroE) esterase [Salmochelin (IA013)] [Escherichia coli CFT073]
232_spades_megahit.gam.fasta	PairedContig_11	13471	14700	-	iroD	1-1230/1230	===============	0/0	100.00	98.62	vfdb	NP_753166	(iroD) esterase [Salmochelin (IA013)] [Escherichia coli CFT073]
232_spades_megahit.gam.fasta	PairedContig_11	14804	18541	-	iroC	1-3738/3738	===============	0/0	100.00	99.14	vfdb	NP_753167	(iroC) ATP binding cassette transporter [Salmochelin (IA013)] [Escherichia coli CFT073]
232_spades_megahit.gam.fasta	PairedContig_11	18604	19766	-	iroB	1-1163/1164	===============	0/0	99.91	98.37	vfdb	NP_753168	(iroB) glucosyltransferase IroB [Salmochelin (IA013)] [Escherichia coli CFT073]
232_spades_megahit.gam.fasta	PairedContig_1132	1	1316	-	espX4	1-1316/1581	=============..	0/0	83.24	95.75	vfdb	NP_290672	(espX4) Type III secretion system effector EspX4 [LEE encoded T3SS (SS020)] [Escherichia coli O157:H7 str. EDL933]
232_spades_megahit.gam.fasta	PairedContig_1133	1	1316	-	espX4	1-1316/1581	========/====..	2025-02-02	83.18	92.79	vfdb	NP_290672	(espX4) Type III secretion system effector EspX4 [LEE encoded T3SS (SS020)] [Escherichia coli O157:H7 str. EDL933]
232_spades_megahit.gam.fasta	PairedContig_1207	105	1292	-	entC	1-1188/1188	===============	0/0	100.00	97.31	vfdb	NP_752611	(entC) isochorismate synthase 1 [Enterobactin (VF0228)] [Escherichia coli CFT073]
232_spades_megahit.gam.fasta	PairedContig_1231	180	767	-	yagZ/ecpA	1-588/588	===============	0/0	100.00	98.81	vfdb	NP_286010	(yagZ/ecpA) E. coli common pilus structural subunit EcpA [ECP (VF0404)] [Escherichia coli O157:H7 str. EDL933]
232_spades_megahit.gam.fasta	PairedContig_1231	842	1418	-	ykgK/ecpR	15-591/591	===============	0/0	97.63	98.79	vfdb	NP_286011	(ykgK/ecpR) regulator protein EcpR [ECP (VF0404)] [Escherichia coli O157:H7 str. EDL933]
232_spades_megahit.gam.fasta	PairedContig_1313	50	1105	+	espR1	198-1253/1260	..=============	0/0	83.81	94.41	vfdb	NP_287686	(espR1) Type III secretion system effector espR1 [LEE encoded T3SS (SS020)] [Escherichia coli O157:H7 str. EDL933]
232_spades_megahit.gam.fasta	PairedContig_132	2175	3227	+	ompA	1-1041/1041	========/======	2025-01-12	100.00	95.25	vfdb	AAF37887	(ompA) outer membrane protein A [OmpA (VF0236)] [Escherichia coli O18:K1:H7 str. RS218]
232_spades_megahit.gam.fasta	PairedContig_1369	48	161	-	astA	4-117/117	===============	0/0	97.44	97.37	vfdb	BAA94855	(astA) heat-stable enterotoxin 1 [EAST1 (VF0216)] [Escherichia coli O44:H18 042]
232_spades_megahit.gam.fasta	PairedContig_1734	500	922	-	gspM	1-423/423	===============	0/0	100.00	1994-09-01	vfdb	YP_404609	(gspM) general secretion pathway protein M [T2SS (VF0333)] [Shigella dysenteriae Sd197]
232_spades_megahit.gam.fasta	PairedContig_22	72	493	+	gspM	1-422/423	===============	0/0	99.76	95.73	vfdb	YP_404609	(gspM) general secretion pathway protein M [T2SS (VF0333)] [Shigella dysenteriae Sd197]
232_spades_megahit.gam.fasta	PairedContig_22	1549	2325	+	kpsM	1-777/777	===============	0/0	100.00	95.37	vfdb	AAA24046	(kpsM) KpsM [K1 capsule (VF0239)] [Escherichia coli O18:K1:H7 str. RS218]
232_spades_megahit.gam.fasta	PairedContig_22	11587	13263	-	kpsD	1-1677/1677	===============	0/0	100.00	98.33	vfdb	AAA21682	(kpsD) KpsD [K1 capsule (VF0239)] [Escherichia coli O18:K1:H7 str. RS218]
232_spades_megahit.gam.fasta	PairedContig_3	2529	4550	-	fyuA	1-2022/2022	===============	0/0	100.00	99.95	vfdb	NP_405467	(fyuA) pesticin/yersiniabactin receptor protein [Yersiniabactin (VF0136)] [Yersinia pestis CO92]
232_spades_megahit.gam.fasta	PairedContig_3	4681	6258	-	ybtE	1-1578/1578	===============	0/0	100.00	99.87	vfdb	NP_405468	(ybtE) yersiniabactin siderophore biosynthetic protein [Yersiniabactin (VF0136)] [Yersinia pestis CO92]
232_spades_megahit.gam.fasta	PairedContig_3	6262	7065	-	ybtT	1-804/804	===============	0/0	100.00	99.75	vfdb	NP_405469	(ybtT) yersiniabactin biosynthetic protein YbtT [Yersiniabactin (VF0136)] [Yersinia pestis CO92]
232_spades_megahit.gam.fasta	PairedContig_3	7062	8162	-	ybtU	1-1101/1101	===============	0/0	100.00	99.64	vfdb	NP_405470	(ybtU) yersiniabactin biosynthetic protein YbtU [Yersiniabactin (VF0136)] [Yersinia pestis CO92]
232_spades_megahit.gam.fasta	PairedContig_3	8159	17650	-	irp1	1-9492/9492	===============	0/0	100.00	99.72	vfdb	NP_405471	(irp1) yersiniabactin biosynthetic protein Irp1 [Yersiniabactin (VF0136)] [Yersinia pestis CO92]
232_spades_megahit.gam.fasta	PairedContig_3	17738	23845	-	irp2	1-6108/6108	===============	0/0	100.00	99.49	vfdb	NP_405472	(irp2) yersiniabactin biosynthetic protein Irp2 [Yersiniabactin (VF0136)] [Yersinia pestis CO92]
232_spades_megahit.gam.fasta	PairedContig_3	24036	24995	-	ybtA	1-960/960	===============	0/0	100.00	99.48	vfdb	NP_405473	(ybtA) transcriptional regulator YbtA [Yersiniabactin (VF0136)] [Yersinia pestis CO92]
232_spades_megahit.gam.fasta	PairedContig_3	25162	26964	+	ybtP	1-1803/1803	===============	0/0	100.00	99.72	vfdb	NP_405474	(ybtP) lipoprotein inner membrane ABC-transporter [Yersiniabactin (VF0136)] [Yersinia pestis CO92]
232_spades_megahit.gam.fasta	PairedContig_3	26951	28753	+	ybtQ	1-1803/1803	===============	0/0	100.00	99.78	vfdb	NP_405475	(ybtQ) inner membrane ABC-transporter YbtQ [Yersiniabactin (VF0136)] [Yersinia pestis CO92]
232_spades_megahit.gam.fasta	PairedContig_3	28746	30026	+	ybtX	1-1281/1281	===============	0/0	100.00	99.61	vfdb	NP_405476	(ybtX) putative signal transducer [Yersiniabactin (VF0136)] [Yersinia pestis CO92]
232_spades_megahit.gam.fasta	PairedContig_3	30054	31358	+	ybtS	1-1305/1305	===============	0/0	100.00	99.77	vfdb	NP_405477	(ybtS) salicylate synthase Irp9 [Yersiniabactin (VF0136)] [Yersinia pestis CO92]
232_spades_megahit.gam.fasta	PairedContig_333	2369	3619	+	espR1	1-1251/1260	===============	0/0	99.29	94.33	vfdb	NP_287686	(espR1) Type III secretion system effector espR1 [LEE encoded T3SS (SS020)] [Escherichia coli O157:H7 str. EDL933]
232_spades_megahit.gam.fasta	PairedContig_336	19	772	-	yagV/ecpE	1-754/756	===============	0/0	99.74	97.88	vfdb	NP_286006	(yagV/ecpE) E. coli common pilus chaperone EcpE [ECP (VF0404)] [Escherichia coli O157:H7 str. EDL933]
232_spades_megahit.gam.fasta	PairedContig_336	696	2339	-	yagW/ecpD	1-1644/1644	===============	0/0	100.00	98.91	vfdb	NP_286007	(yagW/ecpD) polymerized tip adhesin of ECP fibers [ECP (VF0404)] [Escherichia coli O157:H7 str. EDL933]
232_spades_megahit.gam.fasta	PairedContig_376	635	1051	-	csgF	1-417/417	========/======	2025-03-08	1999-04-01	81.00	vfdb	NP_460111	(csgF) curli production assembly/transport protein CsgF [Agf (VF0103)] [Salmonella enterica subsp. enterica serovar Typhimurium str. LT2]
232_spades_megahit.gam.fasta	PairedContig_376	1470	2120	-	csgD	1-651/651	===============	0/0	100.00	81.41	vfdb	NP_460113	(csgD) DNA-binding transcriptional regulator CsgD [curli fibers/thin aggregative fimbriae (AGF) (AI094)] [Salmonella enterica subsp. enterica serovar Typhimurium str. LT2]
232_spades_megahit.gam.fasta	PairedContig_376	2875	3330	+	csgB	1-456/456	========/======	2025-02-02	99.78	83.59	vfdb	NP_460114	(csgB) minor curlin subunit precursor curli nucleator protein CsgB [Agf (VF0103)] [Salmonella enterica subsp. enterica serovar Typhimurium str. LT2]
232_spades_megahit.gam.fasta	PairedContig_377	370	1798	+	aslA	1-1428/1428	========/======	2025-01-01	100.00	1997-06-01	vfdb	AAG10151	(aslA) putative arylsulfatase [AslA (VF0238)] [Escherichia coli O18:K1:H7 str. RS218]
232_spades_megahit.gam.fasta	PairedContig_4007	2	368	+	gspI	1-367/372	===============	0/0	98.66	1995-09-01	vfdb	YP_404605	(gspI) general secretion pathway protein I [T2SS (VF0333)] [Shigella dysenteriae Sd197]
232_spades_megahit.gam.fasta	PairedContig_45	9439	9659	-	papI	1-221/234	===============	0/0	94.44	98.64	vfdb	NP_755468	(papI) regulatory protein PapI [P fimbriae (VF0220)] [Escherichia coli CFT073]
232_spades_megahit.gam.fasta	PairedContig_45	10082	10394	+	papB	1-313/315	===============	0/0	99.37	1999-04-01	vfdb		(papB) regulatory protein PapB [P fimbriae (VF0220)] [Escherichia coli CFT073]
232_spades_megahit.gam.fasta	PairedContig_547	614	1210	-	fimE	1-597/597	===============	0/0	100.00	99.00	vfdb	NP_757240	(fimE) Type 1 fimbriae Regulatory protein fimE [Type 1 fimbriae (VF0221)] [Escherichia coli CFT073]
232_spades_megahit.gam.fasta	PairedContig_547	1688	2290	-	fimB	1-603/603	===============	0/0	100.00	98.18	vfdb	NP_757239	(fimB) Type 1 fimbriae Regulatory protein fimB [Type 1 fimbriae (VF0221)] [Escherichia coli CFT073]
232_spades_megahit.gam.fasta	PairedContig_662	249	2438	-	fimD	448-2637/2637	..=============	0/0	1983-05-01	99.22	vfdb	NP_757244	(fimD) Outer membrane usher protein fimD precursor [Type 1 fimbriae (VF0221)] [Escherichia coli CFT073]
232_spades_megahit.gam.fasta	PairedContig_68	162	962	-	chuV	1-801/801	===============	0/0	100.00	98.63	vfdb	NP_756180	(chuV) ATP-binding hydrophilic protein ChuV [Chu (VF0227)] [Escherichia coli CFT073]
232_spades_megahit.gam.fasta	PairedContig_68	929	1921	-	chuU	1-993/993	===============	0/0	100.00	96.27	vfdb	NP_756179	(chuU) heme permease protein ChuU [Chu (VF0227)] [Escherichia coli CFT073]
232_spades_megahit.gam.fasta	PairedContig_68	1970	2593	-	chuY	1-624/624	===============	0/0	100.00	96.64	vfdb	NP_756178	(chuY) ChuY [Chu (VF0227)] [Escherichia coli CFT073]
232_spades_megahit.gam.fasta	PairedContig_68	2593	3087	-	shuX	1-495/495	===============	0/0	100.00	96.36	vfdb	YP_405016	(shuX) shu locus protein ShuX [Shu (VF0256)] [Shigella dysenteriae Sd197]
232_spades_megahit.gam.fasta	PairedContig_68	3100	4437	-	chuW	1-1338/1338	===============	0/0	100.00	96.56	vfdb	NP_756176	(chuW) Putative oxygen independent coproporphyrinogen III oxidase [Chu (VF0227)] [Escherichia coli CFT073]
232_spades_megahit.gam.fasta	PairedContig_68	4457	5449	-	shuT	1-993/993	===============	0/0	100.00	97.89	vfdb	YP_405017	(shuT) periplasmic binding protein ShuT [Shu (VF0256)] [Shigella dysenteriae Sd197]
232_spades_megahit.gam.fasta	PairedContig_68	6055	8037	+	shuA	1-1983/1983	===============	0/0	100.00	98.59	vfdb	YP_405019	(shuA) outer membrane heme/hemoglobin receptor ShuA [Shu (VF0256)] [Shigella dysenteriae Sd197]
232_spades_megahit.gam.fasta	PairedContig_68	8086	9114	+	chuS	1-1029/1029	===============	0/0	100.00	96.40	vfdb	NP_756169	(chuS) heme oxygenase ChuS [Chu (VF0227)] [Escherichia coli CFT073]
232_spades_megahit.gam.fasta	PairedContig_689	991	1446	+	gspG	1-456/456	===============	0/0	100.00	96.49	vfdb	YP_404603	(gspG) general secretion pathway protein G [T2SS (VF0333)] [Shigella dysenteriae Sd197]
232_spades_megahit.gam.fasta	PairedContig_689	1483	2013	+	gspH	1-531/531	===============	0/0	100.00	1995-10-01	vfdb	YP_404604	(gspH) general secretion pathway protein H [T2SS (VF0333)] [Shigella dysenteriae Sd197]
232_spades_megahit.gam.fasta	PairedContig_689	2010	2376	+	gspI	1-367/372	===============	0/0	98.66	94.28	vfdb	YP_404605	(gspI) general secretion pathway protein I [T2SS (VF0333)] [Shigella dysenteriae Sd197]
232_spades_megahit.gam.fasta	PairedContig_698	421	1529	+	espR4	1-1113/1140	========/======	2025-04-06	97.19	84.47	vfdb	NP_288396	(espR4) Type III secretion system effector espR4 [LEE encoded T3SS (SS020)] [Escherichia coli O157:H7 str. EDL933]
232_spades_megahit.gam.fasta	PairedContig_74	1107	2894	+	iucA	1-1788/1788	===============	0/0	100.00	94.24	vfdb	NP_755502	(iucA) aerobactin siderophore biosynthesis protein IucD [Aerobactin (VF0229)] [Escherichia coli CFT073]
232_spades_megahit.gam.fasta	PairedContig_74	2895	3842	+	iucB	1-948/948	===============	0/0	100.00	95.57	vfdb	NP_755501	(iucB) aerobactin siderophore biosynthesis protein IucB [Aerobactin (VF0229)] [Escherichia coli CFT073]
232_spades_megahit.gam.fasta	PairedContig_74	3842	5584	+	iucC	1-1743/1743	===============	0/0	100.00	1996-04-01	vfdb	NP_755500	(iucC) aerobactin siderophore biosynthesis protein IucC [Aerobactin (VF0229)] [Escherichia coli CFT073]
232_spades_megahit.gam.fasta	PairedContig_74	5581	6902	+	iucD	1-1323/1338	========/======	2025-01-01	98.80	96.30	vfdb	NP_755499	(iucD) L-lysine 6-monooxygenase IucD [Aerobactin (VF0229)] [Escherichia coli CFT073]
232_spades_megahit.gam.fasta	PairedContig_74	6840	9044	+	iutA	1-2183/2280	========/======	2025-03-24	95.70	1988-08-01	vfdb	NP_755498	(iutA) ferric aerobactin receptor precusor IutA [Aerobactin (VF0229)] [Escherichia coli CFT073]
232_spades_megahit.gam.fasta	PairedContig_770	417	986	-	espY2	1-570/570	===============	0/0	100.00	94.39	vfdb	NP_285765	(espY2) Type III secretion system effector EspY2 [LEE encoded T3SS (SS020)] [Escherichia coli O157:H7 str. EDL933]
232_spades_megahit.gam.fasta	PairedContig_794	401	1171	-	entD	1-771/771	===============	0/0	100.00	92.48	vfdb	NP_752599	(entD) phosphopantetheinyl transferase component of enterobactin synthase multienzyme complex [Enterobactin (VF0228)] [Escherichia coli CFT073]
232_spades_megahit.gam.fasta	PairedContig_80	1	97	-	astA	1-97/117	=============..	0/0	82.91	100.00	vfdb	BAA94855	(astA) heat-stable enterotoxin 1 [EAST1 (VF0216)] [Escherichia coli O44:H18 042]
232_spades_megahit.gam.fasta	PairedContig_85	5171	7579	+	espY4	1-2409/2409	===============	0/0	100.00	1996-10-01	vfdb	NP_290352	(espY4) Type III secretion system effector EspY4 [LEE encoded T3SS (SS020)] [Escherichia coli O157:H7 str. EDL933]
232_spades_megahit.gam.fasta	PairedContig_867	683	1498	-	fepC	1-816/816	===============	0/0	100.00	96.69	vfdb	NP_752606	(fepC) ferrienterobactin ABC transporter ATPase [Enterobactin (VF0228)] [Escherichia coli CFT073]
232_spades_megahit.gam.fasta	PairedContig_868	683	1498	-	fepC	1-816/816	===============	0/0	100.00	97.18	vfdb	NP_752606	(fepC) ferrienterobactin ABC transporter ATPase [Enterobactin (VF0228)] [Escherichia coli CFT073]
232_spades_megahit.gam.fasta	PairedContig_9	19420	19812	+	gspM	30-422/423	.==============	0/0	92.91	94.15	vfdb	YP_404609	(gspM) general secretion pathway protein M [T2SS (VF0333)] [Shigella dysenteriae Sd197]
232_spades_megahit.gam.fasta	PairedContig_981	154	879	-	fimC	1-726/726	===============	0/0	100.00	98.62	vfdb	NP_757243	(fimC) Chaperone protein fimC precursor [Type 1 fimbriae (VF0221)] [Escherichia coli CFT073]
232_spades_megahit.gam.fasta	PairedContig_981	916	1455	-	fimI	1-540/540	===============	0/0	100.00	98.33	vfdb	NP_757242	(fimI) Fimbrin-like protein fimI precursor [Type 1 fimbriae (VF0221)] [Escherichia coli CFT073]
453_spades_megahit.gam.fasta	PairedContig_10	80410	81321	-	fimH	1-912/912	===============	0/0	100.00	97.48	vfdb	NP_757248	(fimH) FimH protein precursor [Type 1 fimbriae (VF0221)] [Escherichia coli CFT073]
453_spades_megahit.gam.fasta	PairedContig_10	81332	81835	-	fimG	1-504/504	===============	0/0	100.00	97.82	vfdb	NP_757247	(fimG) FimG protein precursor [Type 1 fimbriae (VF0221)] [Escherichia coli CFT073]
453_spades_megahit.gam.fasta	PairedContig_10	81848	82381	-	fimF	1-534/534	===============	0/0	100.00	98.13	vfdb	NP_757245	(fimF) FimF protein precursor [Type 1 fimbriae (VF0221)] [Escherichia coli CFT073]
453_spades_megahit.gam.fasta	PairedContig_10	82388	85024	-	fimD	1-2637/2637	===============	0/0	100.00	98.60	vfdb	NP_757244	(fimD) Outer membrane usher protein fimD precursor [Type 1 fimbriae (VF0221)] [Escherichia coli CFT073]
453_spades_megahit.gam.fasta	PairedContig_10	85091	85816	-	fimC	1-726/726	===============	0/0	100.00	98.62	vfdb	NP_757243	(fimC) Chaperone protein fimC precursor [Type 1 fimbriae (VF0221)] [Escherichia coli CFT073]
453_spades_megahit.gam.fasta	PairedContig_10	85853	86392	-	fimI	1-540/540	===============	0/0	100.00	1999-07-01	vfdb	NP_757242	(fimI) Fimbrin-like protein fimI precursor [Type 1 fimbriae (VF0221)] [Escherichia coli CFT073]
453_spades_megahit.gam.fasta	PairedContig_10	86457	87061	-	fimA	1-606/606	========/======	2025-01-01	99.83	90.59	vfdb	NP_757241	(fimA) Type-1 fimbrial protein A chain precursor [Type 1 fimbriae (VF0221)] [Escherichia coli CFT073]
453_spades_megahit.gam.fasta	PairedContig_10	87485	88081	-	fimE	1-597/597	===============	0/0	100.00	99.16	vfdb	NP_757240	(fimE) Type 1 fimbriae Regulatory protein fimE [Type 1 fimbriae (VF0221)] [Escherichia coli CFT073]
453_spades_megahit.gam.fasta	PairedContig_10	88559	89161	-	fimB	1-603/603	===============	0/0	100.00	1998-01-01	vfdb	NP_757239	(fimB) Type 1 fimbriae Regulatory protein fimB [Type 1 fimbriae (VF0221)] [Escherichia coli CFT073]
453_spades_megahit.gam.fasta	PairedContig_101	310	2611	-	iutA	1-2280/2280	========/======	2025-03-24	99.96	88.36	vfdb	NP_755498	(iutA) ferric aerobactin receptor precusor IutA [Aerobactin (VF0229)] [Escherichia coli CFT073]
453_spades_megahit.gam.fasta	PairedContig_101	2549	3870	-	iucD	1-1323/1338	========/======	2025-01-01	98.80	96.22	vfdb	NP_755499	(iucD) L-lysine 6-monooxygenase IucD [Aerobactin (VF0229)] [Escherichia coli CFT073]
453_spades_megahit.gam.fasta	PairedContig_101	3867	5609	-	iucC	1-1743/1743	===============	0/0	100.00	1996-04-01	vfdb	NP_755500	(iucC) aerobactin siderophore biosynthesis protein IucC [Aerobactin (VF0229)] [Escherichia coli CFT073]
453_spades_megahit.gam.fasta	PairedContig_101	5609	6556	-	iucB	1-948/948	===============	0/0	100.00	95.67	vfdb	NP_755501	(iucB) aerobactin siderophore biosynthesis protein IucB [Aerobactin (VF0229)] [Escherichia coli CFT073]
453_spades_megahit.gam.fasta	PairedContig_101	6557	8344	-	iucA	1-1788/1788	===============	0/0	100.00	94.24	vfdb	NP_755502	(iucA) aerobactin siderophore biosynthesis protein IucD [Aerobactin (VF0229)] [Escherichia coli CFT073]
453_spades_megahit.gam.fasta	PairedContig_18	5046	5879	-	csgG	1-834/834	===============	0/0	100.00	1983-09-01	vfdb	NP_460110	(csgG) curli production assembly/transport protein CsgG [Agf (VF0103)] [Salmonella enterica subsp. enterica serovar Typhimurium str. LT2]
453_spades_megahit.gam.fasta	PairedContig_18	5906	6322	-	csgF	1-417/417	========/======	2025-03-08	1999-04-01	81.23	vfdb	NP_460111	(csgF) curli production assembly/transport protein CsgF [Agf (VF0103)] [Salmonella enterica subsp. enterica serovar Typhimurium str. LT2]
453_spades_megahit.gam.fasta	PairedContig_18	6741	7391	-	csgD	1-651/651	===============	0/0	100.00	1981-11-01	vfdb	NP_460113	(csgD) DNA-binding transcriptional regulator CsgD [curli fibers/thin aggregative fimbriae (AGF) (AI094)] [Salmonella enterica subsp. enterica serovar Typhimurium str. LT2]
453_spades_megahit.gam.fasta	PairedContig_18	8145	8600	+	csgB	1-456/456	========/======	2025-02-02	99.78	83.81	vfdb	NP_460114	(csgB) minor curlin subunit precursor curli nucleator protein CsgB [Agf (VF0103)] [Salmonella enterica subsp. enterica serovar Typhimurium str. LT2]
453_spades_megahit.gam.fasta	PairedContig_19	39610	41190	+	espX4	1-1581/1581	========/======	2025-02-02	99.94	92.92	vfdb	NP_290672	(espX4) Type III secretion system effector EspX4 [LEE encoded T3SS (SS020)] [Escherichia coli O157:H7 str. EDL933]
453_spades_megahit.gam.fasta	PairedContig_19	70709	72001	-	espX5	1-1293/1293	===============	0/0	100.00	95.67	vfdb	NP_290699	(espX5) Type III secretion system effector EspX5 [LEE encoded T3SS (SS020)] [Escherichia coli O157:H7 str. EDL933]
453_spades_megahit.gam.fasta	PairedContig_21	220597	222495	+	espL1	1-1899/1899	===============	0/0	100.00	94.79	vfdb	NP_288154	(espL1) Type III secretion system effector espL1 [LEE encoded T3SS (SS020)] [Escherichia coli O157:H7 str. EDL933]
453_spades_megahit.gam.fasta	PairedContig_25	77665	78411	-	entA	1-747/747	===============	0/0	100.00	95.98	vfdb	NP_752614	(entA) 23-dihydro-23-dihydroxybenzoate dehydrogenase [Enterobactin (VF0228)] [Escherichia coli CFT073]
453_spades_megahit.gam.fasta	PairedContig_25	78411	79268	-	entB	1-858/858	===============	0/0	100.00	97.67	vfdb	NP_752613	(entB) isochorismatase [Enterobactin (VF0228)] [Escherichia coli CFT073]
453_spades_megahit.gam.fasta	PairedContig_25	79282	80892	-	entE	1-1611/1611	===============	0/0	100.00	95.66	vfdb	NP_752612	(entE) 23-dihydroxybenzoate-AMP ligase component of enterobactin synthase multienzyme complex [Enterobactin (VF0228)] [Escherichia coli CFT073]
453_spades_megahit.gam.fasta	PairedContig_25	80902	82089	-	entC	1-1188/1188	===============	0/0	100.00	97.47	vfdb	NP_752611	(entC) isochorismate synthase 1 [Enterobactin (VF0228)] [Escherichia coli CFT073]
453_spades_megahit.gam.fasta	PairedContig_25	82452	83408	+	fepB	1-957/957	===============	0/0	100.00	97.39	vfdb	NP_752610	(fepB) ferrienterobactin ABC transporter periplasmic binding protein [Enterobactin (VF0228)] [Escherichia coli CFT073]
453_spades_megahit.gam.fasta	PairedContig_25	83412	84662	-	entS	1-1251/1251	===============	0/0	100.00	96.00	vfdb	NP_752609	(entS) enterobactin exporter iron-regulated [enterobactin (IA019)] [Escherichia coli CFT073]
453_spades_megahit.gam.fasta	PairedContig_25	84761	85777	+	fepD	1-1017/1017	===============	0/0	100.00	1996-07-01	vfdb	NP_752608	(fepD) ferrienterobactin ABC transporter permease [Enterobactin (VF0228)] [Escherichia coli CFT073]
453_spades_megahit.gam.fasta	PairedContig_25	85774	86766	+	fepG	1-993/993	===============	0/0	100.00	94.66	vfdb	NP_752607	(fepG) iron-enterobactin ABC transporter permease [Enterobactin (VF0228)] [Escherichia coli CFT073]
453_spades_megahit.gam.fasta	PairedContig_25	86763	87578	+	fepC	1-816/816	===============	0/0	100.00	1997-06-01	vfdb	NP_752606	(fepC) ferrienterobactin ABC transporter ATPase [Enterobactin (VF0228)] [Escherichia coli CFT073]
453_spades_megahit.gam.fasta	PairedContig_25	88977	92806	-	entF	1-3830/3882	===============	0/0	98.66	95.90	vfdb	NP_752604	(entF) enterobactin synthase multienzyme complex component ATP-dependent [Enterobactin (VF0228)] [Escherichia coli CFT073]
453_spades_megahit.gam.fasta	PairedContig_25	93024	94226	-	fes	1-1203/1203	===============	0/0	100.00	96.84	vfdb	NP_752602	(fes) enterobactin/ferric enterobactin esterase [enterobactin (IA019)] [Escherichia coli CFT073]
453_spades_megahit.gam.fasta	PairedContig_25	94468	96708	+	fepA	1-2241/2241	===============	0/0	100.00	97.37	vfdb	NP_752600	(fepA) ferrienterobactin outer membrane transporter [Enterobactin (VF0228)] [Escherichia coli CFT073]
453_spades_megahit.gam.fasta	PairedContig_25	96733	97503	+	entD	1-771/771	===============	0/0	100.00	93.26	vfdb	NP_752599	(entD) phosphopantetheinyl transferase component of enterobactin synthase multienzyme complex [Enterobactin (VF0228)] [Escherichia coli CFT073]
453_spades_megahit.gam.fasta	PairedContig_3	31078	31831	-	yagV/ecpE	1-754/756	===============	0/0	99.74	96.82	vfdb	NP_286006	(yagV/ecpE) E. coli common pilus chaperone EcpE [ECP (VF0404)] [Escherichia coli O157:H7 str. EDL933]
453_spades_megahit.gam.fasta	PairedContig_3	31755	33398	-	yagW/ecpD	1-1644/1644	===============	0/0	100.00	98.60	vfdb	NP_286007	(yagW/ecpD) polymerized tip adhesin of ECP fibers [ECP (VF0404)] [Escherichia coli O157:H7 str. EDL933]
453_spades_megahit.gam.fasta	PairedContig_3	33388	35913	-	yagX/ecpC	1-2526/2526	===============	0/0	100.00	98.65	vfdb	NP_286008	(yagX/ecpC) E. coli common pilus usher EcpC [ECP (VF0404)] [Escherichia coli O157:H7 str. EDL933]
453_spades_megahit.gam.fasta	PairedContig_3	35939	36607	-	yagY/ecpB	1-669/669	===============	0/0	100.00	98.66	vfdb	NP_286009	(yagY/ecpB) E. coli common pilus chaperone EcpB [ECP (VF0404)] [Escherichia coli O157:H7 str. EDL933]
453_spades_megahit.gam.fasta	PairedContig_3	36665	37252	-	yagZ/ecpA	1-588/588	===============	0/0	100.00	99.32	vfdb	NP_286010	(yagZ/ecpA) E. coli common pilus structural subunit EcpA [ECP (VF0404)] [Escherichia coli O157:H7 str. EDL933]
453_spades_megahit.gam.fasta	PairedContig_3	37327	37917	-	ykgK/ecpR	1-591/591	===============	0/0	100.00	97.63	vfdb	NP_286011	(ykgK/ecpR) regulator protein EcpR [ECP (VF0404)] [Escherichia coli O157:H7 str. EDL933]
453_spades_megahit.gam.fasta	PairedContig_3	40937	45162	+	fdeC	1-4229/4251	========/======	2025-01-03	99.41	91.58	vfdb	YP_002390132	(fdeC) adhesin FdeC [FdeC (VF0506)] [Escherichia coli O45:K1:H7 str. S88]
453_spades_megahit.gam.fasta	PairedContig_7	73233	74273	+	ompA	1-1041/1041	===============	0/0	100.00	1998-08-01	vfdb	AAF37887	(ompA) outer membrane protein A [OmpA (VF0236)] [Escherichia coli O18:K1:H7 str. RS218]
453_spades_megahit.gam.fasta	PairedContig_80	24920	25975	+	espR1	198-1253/1260	..=============	0/0	83.81	1994-03-01	vfdb	NP_287686	(espR1) Type III secretion system effector espR1 [LEE encoded T3SS (SS020)] [Escherichia coli O157:H7 str. EDL933]
453_spades_megahit.gam.fasta	PairedContig_9	194402	195823	+	espX1	1-1422/1422	===============	0/0	100.00	94.58	vfdb	NP_285716	(espX1) Type III secretion system effector EspX1 [LEE encoded T3SS (SS020)] [Escherichia coli O157:H7 str. EDL933]
453_spades_megahit.gam.fasta	PairedContig_96	45122	45952	+	gspC	1-831/831	===============	0/0	100.00	95.91	vfdb	YP_404599	(gspC) general secretion pathway protein C [T2SS (VF0333)] [Shigella dysenteriae Sd197]
453_spades_megahit.gam.fasta	PairedContig_96	46192	48042	+	gspD	1-1836/1836	========/======	2025-01-15	100.00	97.19	vfdb	YP_404600	(gspD) general secretion pathway protein D [T2SS (VF0333)] [Shigella dysenteriae Sd197]
453_spades_megahit.gam.fasta	PairedContig_96	48042	49535	+	gspE	1-1494/1494	===============	0/0	100.00	96.92	vfdb	YP_404601	(gspE) general secretion pathway protein E [T2SS (VF0333)] [Shigella dysenteriae Sd197]
453_spades_megahit.gam.fasta	PairedContig_96	49535	50734	+	gspF	1-1200/1200	===============	0/0	100.00	96.00	vfdb	YP_404602	(gspF) general secretion pathway protein F [T2SS (VF0333)] [Shigella dysenteriae Sd197]
453_spades_megahit.gam.fasta	PairedContig_96	50775	51230	+	gspG	1-456/456	===============	0/0	100.00	94.30	vfdb	YP_404603	(gspG) general secretion pathway protein G [T2SS (VF0333)] [Shigella dysenteriae Sd197]
453_spades_megahit.gam.fasta	PairedContig_96	51267	51797	+	gspH	1-531/531	===============	0/0	100.00	96.80	vfdb	YP_404604	(gspH) general secretion pathway protein H [T2SS (VF0333)] [Shigella dysenteriae Sd197]
453_spades_megahit.gam.fasta	PairedContig_96	51794	52165	+	gspI	1-372/372	===============	0/0	100.00	95.16	vfdb	YP_404605	(gspI) general secretion pathway protein I [T2SS (VF0333)] [Shigella dysenteriae Sd197]
453_spades_megahit.gam.fasta	PairedContig_96	52198	52767	+	gspJ	1-570/570	===============	0/0	100.00	95.79	vfdb	YP_404606	(gspJ) general secretion pathway protein J [T2SS (VF0333)] [Shigella dysenteriae Sd197]
453_spades_megahit.gam.fasta	PairedContig_96	52764	53741	+	gspK	1-978/978	===============	0/0	100.00	1996-01-01	vfdb	YP_404607	(gspK) general secretion pathway protein K [T2SS (VF0333)] [Shigella dysenteriae Sd197]
453_spades_megahit.gam.fasta	PairedContig_96	54056	54916	+	gspL	1-861/861	===============	0/0	100.00	97.68	vfdb	YP_404608	(gspL) general secretion pathway protein L [T2SS (VF0333)] [Shigella dysenteriae Sd197]
453_spades_megahit.gam.fasta	PairedContig_96	55032	55454	+	gspM	1-423/423	===============	0/0	100.00	93.85	vfdb	YP_404609	(gspM) general secretion pathway protein M [T2SS (VF0333)] [Shigella dysenteriae Sd197]
457_spades_megahit.gam.fasta	PairedContig_1077	1700	2290	+	ykgK/ecpR	1-591/591	===============	0/0	100.00	97.63	vfdb	NP_286011	(ykgK/ecpR) regulator protein EcpR [ECP (VF0404)] [Escherichia coli O157:H7 str. EDL933]
457_spades_megahit.gam.fasta	PairedContig_1077	2365	2952	+	yagZ/ecpA	1-588/588	===============	0/0	100.00	99.32	vfdb	NP_286010	(yagZ/ecpA) E. coli common pilus structural subunit EcpA [ECP (VF0404)] [Escherichia coli O157:H7 str. EDL933]
457_spades_megahit.gam.fasta	PairedContig_1077	3010	3678	+	yagY/ecpB	1-669/669	===============	0/0	100.00	98.66	vfdb	NP_286009	(yagY/ecpB) E. coli common pilus chaperone EcpB [ECP (VF0404)] [Escherichia coli O157:H7 str. EDL933]
457_spades_megahit.gam.fasta	PairedContig_1078	772	2415	+	yagW/ecpD	1-1644/1644	===============	0/0	100.00	98.60	vfdb	NP_286007	(yagW/ecpD) polymerized tip adhesin of ECP fibers [ECP (VF0404)] [Escherichia coli O157:H7 str. EDL933]
457_spades_megahit.gam.fasta	PairedContig_1078	2339	3092	+	yagV/ecpE	1-754/756	===============	0/0	99.74	96.82	vfdb	NP_286006	(yagV/ecpE) E. coli common pilus chaperone EcpE [ECP (VF0404)] [Escherichia coli O157:H7 str. EDL933]
457_spades_megahit.gam.fasta	PairedContig_1085	968	4705	-	iroC	1-3738/3738	===============	0/0	100.00	99.22	vfdb	NP_753167	(iroC) ATP binding cassette transporter [Salmochelin (IA013)] [Escherichia coli CFT073]
457_spades_megahit.gam.fasta	PairedContig_1085	4768	5930	-	iroB	1-1163/1164	===============	0/0	99.91	98.37	vfdb	NP_753168	(iroB) glucosyltransferase IroB [Salmochelin (IA013)] [Escherichia coli CFT073]
457_spades_megahit.gam.fasta	PairedContig_1086	213	1493	-	ybtX	1-1281/1281	===============	0/0	100.00	99.69	vfdb	NP_405476	(ybtX) putative signal transducer [Yersiniabactin (VF0136)] [Yersinia pestis CO92]
457_spades_megahit.gam.fasta	PairedContig_1086	1486	3288	-	ybtQ	1-1803/1803	===============	0/0	100.00	99.72	vfdb	NP_405475	(ybtQ) inner membrane ABC-transporter YbtQ [Yersiniabactin (VF0136)] [Yersinia pestis CO92]
457_spades_megahit.gam.fasta	PairedContig_1086	3275	5077	-	ybtP	1-1803/1803	===============	0/0	100.00	99.50	vfdb	NP_405474	(ybtP) lipoprotein inner membrane ABC-transporter [Yersiniabactin (VF0136)] [Yersinia pestis CO92]
457_spades_megahit.gam.fasta	PairedContig_1086	5244	6203	+	ybtA	1-960/960	===============	0/0	100.00	99.48	vfdb	NP_405473	(ybtA) transcriptional regulator YbtA [Yersiniabactin (VF0136)] [Yersinia pestis CO92]
457_spades_megahit.gam.fasta	PairedContig_1318	16177	16947	-	entD	1-771/771	===============	0/0	100.00	93.26	vfdb	NP_752599	(entD) phosphopantetheinyl transferase component of enterobactin synthase multienzyme complex [Enterobactin (VF0228)] [Escherichia coli CFT073]
457_spades_megahit.gam.fasta	PairedContig_1318	16972	19212	-	fepA	1-2241/2241	===============	0/0	100.00	97.37	vfdb	NP_752600	(fepA) ferrienterobactin outer membrane transporter [Enterobactin (VF0228)] [Escherichia coli CFT073]
457_spades_megahit.gam.fasta	PairedContig_1318	19454	20656	+	fes	1-1203/1203	===============	0/0	100.00	96.84	vfdb	NP_752602	(fes) enterobactin/ferric enterobactin esterase [enterobactin (IA019)] [Escherichia coli CFT073]
457_spades_megahit.gam.fasta	PairedContig_1318	20874	24703	+	entF	1-3830/3882	===============	0/0	98.66	95.90	vfdb	NP_752604	(entF) enterobactin synthase multienzyme complex component ATP-dependent [Enterobactin (VF0228)] [Escherichia coli CFT073]
457_spades_megahit.gam.fasta	PairedContig_1318	26102	26917	-	fepC	1-816/816	===============	0/0	100.00	1997-06-01	vfdb	NP_752606	(fepC) ferrienterobactin ABC transporter ATPase [Enterobactin (VF0228)] [Escherichia coli CFT073]
457_spades_megahit.gam.fasta	PairedContig_1318	26914	27906	-	fepG	1-993/993	===============	0/0	100.00	94.66	vfdb	NP_752607	(fepG) iron-enterobactin ABC transporter permease [Enterobactin (VF0228)] [Escherichia coli CFT073]
457_spades_megahit.gam.fasta	PairedContig_1318	27903	28919	-	fepD	1-1017/1017	===============	0/0	100.00	1996-07-01	vfdb	NP_752608	(fepD) ferrienterobactin ABC transporter permease [Enterobactin (VF0228)] [Escherichia coli CFT073]
457_spades_megahit.gam.fasta	PairedContig_1318	29018	30268	+	entS	1-1251/1251	===============	0/0	100.00	96.00	vfdb	NP_752609	(entS) enterobactin exporter iron-regulated [enterobactin (IA019)] [Escherichia coli CFT073]
457_spades_megahit.gam.fasta	PairedContig_1318	30272	31228	-	fepB	1-957/957	===============	0/0	100.00	97.39	vfdb	NP_752610	(fepB) ferrienterobactin ABC transporter periplasmic binding protein [Enterobactin (VF0228)] [Escherichia coli CFT073]
457_spades_megahit.gam.fasta	PairedContig_1402	8843	9298	-	csgB	1-456/456	========/======	2025-02-02	99.78	83.81	vfdb	NP_460114	(csgB) minor curlin subunit precursor curli nucleator protein CsgB [Agf (VF0103)] [Salmonella enterica subsp. enterica serovar Typhimurium str. LT2]
457_spades_megahit.gam.fasta	PairedContig_1402	10052	10702	+	csgD	1-651/651	===============	0/0	100.00	1981-11-01	vfdb	NP_460113	(csgD) DNA-binding transcriptional regulator CsgD [curli fibers/thin aggregative fimbriae (AGF) (AI094)] [Salmonella enterica subsp. enterica serovar Typhimurium str. LT2]
457_spades_megahit.gam.fasta	PairedContig_1402	11121	11537	+	csgF	1-417/417	========/======	2025-03-08	1999-04-01	81.23	vfdb	NP_460111	(csgF) curli production assembly/transport protein CsgF [Agf (VF0103)] [Salmonella enterica subsp. enterica serovar Typhimurium str. LT2]
457_spades_megahit.gam.fasta	PairedContig_1402	11564	12397	+	csgG	1-834/834	===============	0/0	100.00	1983-09-01	vfdb	NP_460110	(csgG) curli production assembly/transport protein CsgG [Agf (VF0103)] [Salmonella enterica subsp. enterica serovar Typhimurium str. LT2]
457_spades_megahit.gam.fasta	PairedContig_1420	421	2442	-	fyuA	1-2022/2022	===============	0/0	100.00	99.80	vfdb	NP_405467	(fyuA) pesticin/yersiniabactin receptor protein [Yersiniabactin (VF0136)] [Yersinia pestis CO92]
457_spades_megahit.gam.fasta	PairedContig_1420	2573	4150	-	ybtE	1-1578/1578	===============	0/0	100.00	99.87	vfdb	NP_405468	(ybtE) yersiniabactin siderophore biosynthetic protein [Yersiniabactin (VF0136)] [Yersinia pestis CO92]
457_spades_megahit.gam.fasta	PairedContig_1420	4154	4955	-	ybtT	3-804/804	===============	0/0	99.75	99.63	vfdb	NP_405469	(ybtT) yersiniabactin biosynthetic protein YbtT [Yersiniabactin (VF0136)] [Yersinia pestis CO92]
457_spades_megahit.gam.fasta	PairedContig_147	674	2250	+	espY3	1-1572/1572	========/======	2025-02-07	99.94	97.66	vfdb	NP_286160	(espY3) Type III secretion system effector EspY3 [LEE encoded T3SS (SS020)] [Escherichia coli O157:H7 str. EDL933]
457_spades_megahit.gam.fasta	PairedContig_1474	7582	9003	-	espX1	1-1422/1422	===============	0/0	100.00	94.58	vfdb	NP_285716	(espX1) Type III secretion system effector EspX1 [LEE encoded T3SS (SS020)] [Escherichia coli O157:H7 str. EDL933]
457_spades_megahit.gam.fasta	PairedContig_153	522	1298	-	kpsM	1-777/777	===============	0/0	100.00	95.24	vfdb	AAA24046	(kpsM) KpsM [K1 capsule (VF0239)] [Escherichia coli O18:K1:H7 str. RS218]
457_spades_megahit.gam.fasta	PairedContig_171	20689	21729	-	ompA	1-1041/1041	===============	0/0	100.00	1998-08-01	vfdb	AAF37887	(ompA) outer membrane protein A [OmpA (VF0236)] [Escherichia coli O18:K1:H7 str. RS218]
457_spades_megahit.gam.fasta	PairedContig_217	1	383	+	gspM	38-420/423	.==============	0/0	90.54	97.65	vfdb	YP_404609	(gspM) general secretion pathway protein M [T2SS (VF0333)] [Shigella dysenteriae Sd197]
457_spades_megahit.gam.fasta	PairedContig_219	262	831	+	espY2	1-570/570	===============	0/0	100.00	96.32	vfdb	NP_285765	(espY2) Type III secretion system effector EspY2 [LEE encoded T3SS (SS020)] [Escherichia coli O157:H7 str. EDL933]
457_spades_megahit.gam.fasta	PairedContig_249	115	1143	-	shuS	1-1029/1029	===============	0/0	100.00	98.44	vfdb	YP_405020	(shuS) heme/hemoglobin transport protein ShuS [Shu (VF0256)] [Shigella dysenteriae Sd197]
457_spades_megahit.gam.fasta	PairedContig_249	1192	3174	-	shuA	1-1983/1983	===============	0/0	100.00	1999-09-01	vfdb	YP_405019	(shuA) outer membrane heme/hemoglobin receptor ShuA [Shu (VF0256)] [Shigella dysenteriae Sd197]
457_spades_megahit.gam.fasta	PairedContig_249	3779	4771	+	shuT	1-993/993	===============	0/0	100.00	98.39	vfdb	YP_405017	(shuT) periplasmic binding protein ShuT [Shu (VF0256)] [Shigella dysenteriae Sd197]
457_spades_megahit.gam.fasta	PairedContig_249	4791	6128	+	chuW	1-1338/1338	===============	0/0	100.00	96.94	vfdb	NP_756176	(chuW) Putative oxygen independent coproporphyrinogen III oxidase [Chu (VF0227)] [Escherichia coli CFT073]
457_spades_megahit.gam.fasta	PairedContig_249	6141	6635	+	shuX	1-495/495	===============	0/0	100.00	98.79	vfdb	YP_405016	(shuX) shu locus protein ShuX [Shu (VF0256)] [Shigella dysenteriae Sd197]
457_spades_megahit.gam.fasta	PairedContig_249	6635	7258	+	shuY	1-624/624	===============	0/0	100.00	98.72	vfdb	YP_405015	(shuY) shu locus protein ShuY [Shu (VF0256)] [Shigella dysenteriae Sd197]
457_spades_megahit.gam.fasta	PairedContig_249	7309	8301	+	chuU	1-993/993	===============	0/0	100.00	97.99	vfdb	NP_756179	(chuU) heme permease protein ChuU [Chu (VF0227)] [Escherichia coli CFT073]
457_spades_megahit.gam.fasta	PairedContig_249	8268	9068	+	chuV	1-801/801	===============	0/0	100.00	98.38	vfdb	NP_756180	(chuV) ATP-binding hydrophilic protein ChuV [Chu (VF0227)] [Escherichia coli CFT073]
457_spades_megahit.gam.fasta	PairedContig_261	311	2612	-	iutA	1-2280/2280	========/======	2025-03-24	99.96	88.36	vfdb	NP_755498	(iutA) ferric aerobactin receptor precusor IutA [Aerobactin (VF0229)] [Escherichia coli CFT073]
457_spades_megahit.gam.fasta	PairedContig_261	2550	3871	-	iucD	1-1323/1338	========/======	2025-01-01	98.80	96.22	vfdb	NP_755499	(iucD) L-lysine 6-monooxygenase IucD [Aerobactin (VF0229)] [Escherichia coli CFT073]
457_spades_megahit.gam.fasta	PairedContig_261	3868	5610	-	iucC	1-1743/1743	===============	0/0	100.00	1996-04-01	vfdb	NP_755500	(iucC) aerobactin siderophore biosynthesis protein IucC [Aerobactin (VF0229)] [Escherichia coli CFT073]
457_spades_megahit.gam.fasta	PairedContig_261	5610	6557	-	iucB	1-948/948	===============	0/0	100.00	95.67	vfdb	NP_755501	(iucB) aerobactin siderophore biosynthesis protein IucB [Aerobactin (VF0229)] [Escherichia coli CFT073]
457_spades_megahit.gam.fasta	PairedContig_261	6558	8345	-	iucA	1-1788/1788	===============	0/0	100.00	94.24	vfdb	NP_755502	(iucA) aerobactin siderophore biosynthesis protein IucD [Aerobactin (VF0229)] [Escherichia coli CFT073]
457_spades_megahit.gam.fasta	PairedContig_287	1	5512	+	irp2	520-6031/6108	.==============	0/0	90.24	99.80	vfdb	NP_405472	(irp2) yersiniabactin biosynthetic protein Irp2 [Yersiniabactin (VF0136)] [Yersinia pestis CO92]
457_spades_megahit.gam.fasta	PairedContig_344	1	1657	-	espL1	1-1657/1899	==============.	0/0	87.26	1995-11-01	vfdb	NP_288154	(espL1) Type III secretion system effector espL1 [LEE encoded T3SS (SS020)] [Escherichia coli O157:H7 str. EDL933]
457_spades_megahit.gam.fasta	PairedContig_365	1	386	+	gspM	38-423/423	.==============	0/0	91.25	93.52	vfdb	YP_404609	(gspM) general secretion pathway protein M [T2SS (VF0333)] [Shigella dysenteriae Sd197]
457_spades_megahit.gam.fasta	PairedContig_370	2744	4302	+	kpsD	1-1559/1677	==============.	0/0	92.96	98.27	vfdb	AAA21682	(kpsD) KpsD [K1 capsule (VF0239)] [Escherichia coli O18:K1:H7 str. RS218]
457_spades_megahit.gam.fasta	PairedContig_438	266	2443	+	iroN	1-2178/2178	===============	0/0	100.00	1999-04-01	vfdb	NP_753164	(iroN) salmochelin receptor IroN [IroN (VF0230)] [Escherichia coli CFT073]
457_spades_megahit.gam.fasta	PairedContig_438	2488	3444	-	iroE	1-957/957	===============	0/0	100.00	99.48	vfdb	NP_753165	(iroE) esterase [Salmochelin (IA013)] [Escherichia coli CFT073]
457_spades_megahit.gam.fasta	PairedContig_490	554	2047	-	gspE	1-1494/1494	===============	0/0	100.00	96.92	vfdb	YP_404601	(gspE) general secretion pathway protein E [T2SS (VF0333)] [Shigella dysenteriae Sd197]
457_spades_megahit.gam.fasta	PairedContig_490	2047	3897	-	gspD	1-1836/1836	========/======	2025-01-15	100.00	97.19	vfdb	YP_404600	(gspD) general secretion pathway protein D [T2SS (VF0333)] [Shigella dysenteriae Sd197]
457_spades_megahit.gam.fasta	PairedContig_490	4137	4967	-	gspC	1-831/831	===============	0/0	100.00	95.91	vfdb	YP_404599	(gspC) general secretion pathway protein C [T2SS (VF0333)] [Shigella dysenteriae Sd197]
457_spades_megahit.gam.fasta	PairedContig_491	742	1197	+	gspG	1-456/456	===============	0/0	100.00	94.30	vfdb	YP_404603	(gspG) general secretion pathway protein G [T2SS (VF0333)] [Shigella dysenteriae Sd197]
457_spades_megahit.gam.fasta	PairedContig_492	622	1191	-	gspJ	1-570/570	===============	0/0	100.00	95.79	vfdb	YP_404606	(gspJ) general secretion pathway protein J [T2SS (VF0333)] [Shigella dysenteriae Sd197]
457_spades_megahit.gam.fasta	PairedContig_492	1224	1595	-	gspI	1-372/372	===============	0/0	100.00	95.16	vfdb	YP_404605	(gspI) general secretion pathway protein I [T2SS (VF0333)] [Shigella dysenteriae Sd197]
457_spades_megahit.gam.fasta	PairedContig_492	1592	2122	-	gspH	1-531/531	===============	0/0	100.00	96.80	vfdb	YP_404604	(gspH) general secretion pathway protein H [T2SS (VF0333)] [Shigella dysenteriae Sd197]
457_spades_megahit.gam.fasta	PairedContig_493	208	1068	-	gspL	1-861/861	===============	0/0	100.00	97.68	vfdb	YP_404608	(gspL) general secretion pathway protein L [T2SS (VF0333)] [Shigella dysenteriae Sd197]
457_spades_megahit.gam.fasta	PairedContig_543	14	1114	-	ybtU	1-1101/1101	===============	0/0	100.00	99.73	vfdb	NP_405470	(ybtU) yersiniabactin biosynthetic protein YbtU [Yersiniabactin (VF0136)] [Yersinia pestis CO92]
457_spades_megahit.gam.fasta	PairedContig_576	363	1274	-	fimH	1-912/912	===============	0/0	100.00	97.48	vfdb	NP_757248	(fimH) FimH protein precursor [Type 1 fimbriae (VF0221)] [Escherichia coli CFT073]
457_spades_megahit.gam.fasta	PairedContig_576	1285	1788	-	fimG	1-504/504	===============	0/0	100.00	97.82	vfdb	NP_757247	(fimG) FimG protein precursor [Type 1 fimbriae (VF0221)] [Escherichia coli CFT073]
457_spades_megahit.gam.fasta	PairedContig_576	1801	2334	-	fimF	1-534/534	===============	0/0	100.00	98.13	vfdb	NP_757245	(fimF) FimF protein precursor [Type 1 fimbriae (VF0221)] [Escherichia coli CFT073]
457_spades_megahit.gam.fasta	PairedContig_576	2341	4977	-	fimD	1-2637/2637	===============	0/0	100.00	98.60	vfdb	NP_757244	(fimD) Outer membrane usher protein fimD precursor [Type 1 fimbriae (VF0221)] [Escherichia coli CFT073]
457_spades_megahit.gam.fasta	PairedContig_576	5044	5769	-	fimC	1-726/726	===============	0/0	100.00	98.62	vfdb	NP_757243	(fimC) Chaperone protein fimC precursor [Type 1 fimbriae (VF0221)] [Escherichia coli CFT073]
457_spades_megahit.gam.fasta	PairedContig_576	5806	6345	-	fimI	1-540/540	===============	0/0	100.00	1999-07-01	vfdb	NP_757242	(fimI) Fimbrin-like protein fimI precursor [Type 1 fimbriae (VF0221)] [Escherichia coli CFT073]
457_spades_megahit.gam.fasta	PairedContig_576	6410	7014	-	fimA	1-606/606	========/======	2025-01-01	99.83	90.59	vfdb	NP_757241	(fimA) Type-1 fimbrial protein A chain precursor [Type 1 fimbriae (VF0221)] [Escherichia coli CFT073]
457_spades_megahit.gam.fasta	PairedContig_576	7438	8034	-	fimE	1-597/597	===============	0/0	100.00	99.16	vfdb	NP_757240	(fimE) Type 1 fimbriae Regulatory protein fimE [Type 1 fimbriae (VF0221)] [Escherichia coli CFT073]
457_spades_megahit.gam.fasta	PairedContig_576	8512	9114	-	fimB	1-603/603	===============	0/0	100.00	1998-01-01	vfdb	NP_757239	(fimB) Type 1 fimbriae Regulatory protein fimB [Type 1 fimbriae (VF0221)] [Escherichia coli CFT073]
457_spades_megahit.gam.fasta	PairedContig_594	363	1418	+	espR1	198-1253/1260	..=============	0/0	83.81	1994-03-01	vfdb	NP_287686	(espR1) Type III secretion system effector espR1 [LEE encoded T3SS (SS020)] [Escherichia coli O157:H7 str. EDL933]
457_spades_megahit.gam.fasta	PairedContig_662	22399	23827	-	aslA	1-1428/1428	========/======	2025-01-01	100.00	93.84	vfdb	AAG10151	(aslA) putative arylsulfatase [AslA (VF0238)] [Escherichia coli O18:K1:H7 str. RS218]
457_spades_megahit.gam.fasta	PairedContig_674	1107	2687	-	espX4	1-1581/1581	========/======	2025-02-02	99.94	93.36	vfdb	NP_290672	(espX4) Type III secretion system effector EspX4 [LEE encoded T3SS (SS020)] [Escherichia coli O157:H7 str. EDL933]
457_spades_megahit.gam.fasta	PairedContig_680	3459	4751	+	espX5	1-1293/1293	===============	0/0	100.00	95.67	vfdb	NP_290699	(espX5) Type III secretion system effector EspX5 [LEE encoded T3SS (SS020)] [Escherichia coli O157:H7 str. EDL933]
457_spades_megahit.gam.fasta	PairedContig_686	8060	10222	-	espX6	1-2196/2196	========/======	4/69	97.68	94.81	vfdb	NP_290952	(espX6) Type III secretion system effector EspX6 [LEE encoded T3SS (SS020)] [Escherichia coli O157:H7 str. EDL933]
457_spades_megahit.gam.fasta	PairedContig_858	4942	7350	+	espY4	1-2409/2409	===============	0/0	100.00	88.38	vfdb	NP_290352	(espY4) Type III secretion system effector EspY4 [LEE encoded T3SS (SS020)] [Escherichia coli O157:H7 str. EDL933]
457_spades_megahit.gam.fasta	PairedContig_861	2165	4177	+	espX2	1-2013/2013	===============	0/0	100.00	97.52	vfdb	NP_286562	(espX2) Type III secretion system effector EspX2 [LEE encoded T3SS (SS020)] [Escherichia coli O157:H7 str. EDL933]
457_spades_megahit.gam.fasta	PairedContig_942	473	1225	-	espY1	1-753/753	===============	0/0	100.00	97.48	vfdb	NP_285753	(espY1) Type III secretion system effector EspY1 [LEE encoded T3SS (SS020)] [Escherichia coli O157:H7 str. EDL933]
457_spades_megahit.gam.fasta	PairedContig_968	150	1337	+	entC	1-1188/1188	===============	0/0	100.00	97.47	vfdb	NP_752611	(entC) isochorismate synthase 1 [Enterobactin (VF0228)] [Escherichia coli CFT073]
457_spades_megahit.gam.fasta	PairedContig_968	1347	2957	+	entE	1-1611/1611	===============	0/0	100.00	95.66	vfdb	NP_752612	(entE) 23-dihydroxybenzoate-AMP ligase component of enterobactin synthase multienzyme complex [Enterobactin (VF0228)] [Escherichia coli CFT073]
457_spades_megahit.gam.fasta	PairedContig_968	2971	3828	+	entB	1-858/858	===============	0/0	100.00	97.67	vfdb	NP_752613	(entB) isochorismatase [Enterobactin (VF0228)] [Escherichia coli CFT073]
457_spades_megahit.gam.fasta	PairedContig_968	3828	4574	+	entA	1-747/747	===============	0/0	100.00	95.98	vfdb	NP_752614	(entA) 23-dihydro-23-dihydroxybenzoate dehydrogenase [Enterobactin (VF0228)] [Escherichia coli CFT073]
459_spades_megahit.gam.fasta	PairedContig_0	6432	8108	+	kpsD	1-1677/1677	===============	0/0	100.00	98.33	vfdb	AAA21682	(kpsD) KpsD [K1 capsule (VF0239)] [Escherichia coli O18:K1:H7 str. RS218]
[truncated: 4,756 more rows]
